# Supplementary material for: Bis{4-[(Z)-(4-fluoro­benzyl­amino)(phenyl)­methyl­ene]-3-methyl-1-phenyl-1H-pyrazol-5(4H)-onato-κ2 N 4,O}nickel(II)
Source: Acta Crystallogr Sect E Struct Rep Online. 2008 Apr 10;64(Pt 5):m642. doi: 10.1107/S1600536808009197 (PMC2961089; doi:10.1107/S1600536808009197)
Supplement: Supplementary file 1 [file e-64-0m642-sup1.cif]

##############################################################################
###                                                                        ###
###        Electronic paper (Acta Crystallographica Section E)             ###
###                                                                        ###
##############################################################################
#                                                                            #
# This CIF contains the data in a paper accepted for publication in Acta     #
# Crystallographica Section E. It conforms to the requirements of Notes      #
# for Authors for Section E, and has been peer reviewed under the auspices   #
# of the IUCr Commission on Journals.                                        #
#                                                                            #
# Full details of the Crystallographic Information File format               #
# are given in the paper "The Crystallographic Information File (CIF):       #
# a New Standard Archive File for Crystallography" by S. R. Hall, F. H.      #
# Allen and I. D. Brown [Acta Cryst. (1991), A47, 655-685].                  #
#                                                                            #
# The current version of the core CIF dictionary is obtainable from          #
# ftp://ftp.iucr.org/pub/cif_core.dic. The current version number is 2.4.    #
#                                                                            #
# Software is freely available for graphical display of the structure(s) in  #
# this CIF.  For information consult the CIF home page http://www.iucr.org/  #
# cif/home.html                                                              #
#                                                                            #
# This file may be used for bona fide research purposes within the           #
# scientific community so long as proper attribution is given to the journal # 
# article from which it was obtained.                                        #
#                                                                            #
##############################################################################
                                             
data_I
_audit_creation_method     SHELXL-97
_chemical_name_systematic
;
Bis{4-[(<i>Z</i>)-(4-fluorobenzylamino)phenylmethylene]-3-methyl-1-phenyl-
1<i>H</i>-pyrazol-5(4<i>H</i>)-onato-\k^2^N^4^,<i>O</i>}nickel(II)
;
_chemical_name_common     ?
_chemical_formula_moiety     'C48 H38 F2 N6 Ni O2'
_chemical_formula_sum     'C48 H38 F2 N6 Ni O2'
_chemical_formula_iupac     '[Ni (C24 H19 F N3 O)2]'
_chemical_formula_weight     827.55
_chemical_melting_point     ?
_symmetry_cell_setting     Orthorhombic
_symmetry_space_group_name_H-M     'P b c n'
_symmetry_space_group_name_Hall     '-P 2n 2ab'
loop_
    _symmetry_equiv_pos_as_xyz
    'x, y, z'
    '-x+1/2, -y+1/2, z+1/2'
    'x+1/2, -y+1/2, -z'
    '-x, y, -z+1/2'
    '-x, -y, -z'
    'x-1/2, y-1/2, -z-1/2'
    '-x-1/2, y-1/2, z'
    'x, -y, z-1/2'
_cell_length_a     25.475(2)
_cell_length_b     10.1620(8)
_cell_length_c     15.7000(10)
_cell_angle_alpha     90.00
_cell_angle_beta     90.00
_cell_angle_gamma     90.00
_cell_volume     4064.4(5)
_cell_formula_units_Z     4
_cell_measurement_reflns_used     3309
_cell_measurement_theta_min     2.52
_cell_measurement_theta_max     21.95
_cell_measurement_temperature     293(2)
_exptl_crystal_description     BLOCK
_exptl_crystal_colour     RED
_exptl_crystal_size_max     0.24
_exptl_crystal_size_mid     0.22
_exptl_crystal_size_min     0.18
_exptl_crystal_density_diffrn     1.352
_exptl_crystal_density_meas     ?
_exptl_crystal_density_method     'not measured'
_exptl_crystal_F_000     1720
_exptl_absorpt_coefficient_mu     0.535
_exptl_absorpt_correction_type     multi-scan
_exptl_absorpt_process_details     '(SADABS; Bruker, 1998)'
_exptl_absorpt_correction_T_min     0.8654859
_exptl_absorpt_correction_T_max     0.9102548
_exptl_special_details
;
;
_diffrn_ambient_temperature     293(2)
_diffrn_radiation_type     MoK\a
_diffrn_radiation_wavelength     0.71073
_diffrn_radiation_source     'fine-focus sealed tube'
_diffrn_radiation_monochromator     graphite
_diffrn_measurement_device_type     'Bruker SMART CCD'
_diffrn_measurement_method     '\f and \w'
_diffrn_detector_area_resol_mean     10.0
_diffrn_reflns_number     26008
_diffrn_reflns_av_R_equivalents     0.0428
_diffrn_reflns_av_sigmaI/netI     0.0470
_diffrn_reflns_theta_min     2.16
_diffrn_reflns_theta_max     27.90
_diffrn_reflns_theta_full     27.90
_diffrn_measured_fraction_theta_max     1.000
_diffrn_measured_fraction_theta_full     1.000
_diffrn_reflns_limit_h_min     -21
_diffrn_reflns_limit_h_max     33
_diffrn_reflns_limit_k_min     -13
_diffrn_reflns_limit_k_max     12
_diffrn_reflns_limit_l_min     -20
_diffrn_reflns_limit_l_max     18
_diffrn_standards_number     0
_diffrn_standards_interval_count     .
_diffrn_standards_interval_time     .
_diffrn_standards_decay_%     .
_refine_special_details
;
Refinement of <i>F</i>^2^ against ALL reflections. The weighted <i>R</i>-factor
<i>wR</i> and goodness of fit <i>S</i> are based on <i>F</i>^2^, conventional
<i>R</i>-factors <i>R</i> are based on <i>F</i>, with <i>F</i> set to zero for
negative <i>F</i>^2^. The threshold expression of <i>F</i>^2^ >
\s(<i>F</i>^2^) is used only for calculating <i>R</i>-factors(gt) <i>etc</i>.
and is not relevant to the choice of reflections for refinement.
<i>R</i>-factors based on <i>F</i>^2^ are statistically about twice as large
as those based on <i>F</i>, and <i>R</i>- factors based on ALL data will be
even larger.
;
_reflns_number_total     4867
_reflns_number_gt     2916
_reflns_threshold_expression     I>2\s(I)
_refine_ls_structure_factor_coef     Fsqd
_refine_ls_matrix_type     full
_refine_ls_R_factor_all     0.0756
_refine_ls_R_factor_gt     0.0355
_refine_ls_wR_factor_gt     0.0706
_refine_ls_wR_factor_ref     0.0762
_refine_ls_goodness_of_fit_ref     1.421
_refine_ls_restrained_S_all     1.421
_refine_ls_number_reflns     4867
_refine_ls_number_parameters     268
_refine_ls_number_restraints     0
_refine_ls_hydrogen_treatment     constr
_refine_ls_weighting_scheme     calc
_refine_ls_weighting_details
                              'calc w=1/[\s^2^(Fo^2^)] where P=(Fo^2^+2Fc^2^)/3'
_atom_sites_solution_hydrogens     geom
_atom_sites_solution_primary     direct
_atom_sites_solution_secondary     difmap
_refine_ls_shift/su_max     0.001
_refine_ls_shift/su_mean     0.000
_refine_diff_density_max     0.197
_refine_diff_density_min     -0.247
_refine_ls_extinction_method     none
_refine_ls_extinction_coef     ?
loop_
    _atom_type_symbol
    _atom_type_description
    _atom_type_scat_dispersion_real
    _atom_type_scat_dispersion_imag
    _atom_type_scat_source
    'C' 'C' 0.0033 0.0016
                         'International Tables Vol C Tables 4.2.6.8 and 6.1.1.4'
    'H' 'H' 0.0000 0.0000
                         'International Tables Vol C Tables 4.2.6.8 and 6.1.1.4'
    'N' 'N' 0.0061 0.0033
                         'International Tables Vol C Tables 4.2.6.8 and 6.1.1.4'
    'O' 'O' 0.0106 0.0060
                         'International Tables Vol C Tables 4.2.6.8 and 6.1.1.4'
    'F' 'F' 0.0171 0.0103
                         'International Tables Vol C Tables 4.2.6.8 and 6.1.1.4'
    'Ni' 'Ni' 0.3393 1.1124
                         'International Tables Vol C Tables 4.2.6.8 and 6.1.1.4'
_computing_data_collection     'SMART (Bruker, 1998)'
_computing_cell_refinement     'SAINT (Bruker, 1998)'
_computing_data_reduction     'SAINT (Bruker, 1998)'
_computing_structure_solution     'SHELXS97 (Sheldrick, 2008)'
_computing_structure_refinement     'SHELXL97 (Sheldrick, 2008)'
_computing_molecular_graphics     'SHELXTL (Sheldrick, 2008)'
_computing_publication_material     'SHELXTL (Sheldrick, 2008)'
loop_
    _atom_site_type_symbol
    _atom_site_label
    _atom_site_fract_x
    _atom_site_fract_y
    _atom_site_fract_z
    _atom_site_U_iso_or_equiv
    _atom_site_adp_type
    _atom_site_calc_flag
    _atom_site_refinement_flags
    _atom_site_occupancy
    _atom_site_disorder_assembly
    _atom_site_disorder_group
    Ni Ni 0.5000 0.74902(3) 0.2500 0.03705(9) Uani d S 1 . .
    F F 0.60501(7) 1.27896(15) 0.15762(10) 0.1420(6) Uani d . 1 . .
    O O 0.45522(4) 0.67156(10) 0.33499(7) 0.0455(3) Uani d . 1 . .
    N N1 0.37188(5) 0.64453(14) 0.39135(9) 0.0521(4) Uani d . 1 . .
    N N2 0.31974(6) 0.66922(18) 0.36965(10) 0.0710(5) Uani d . 1 . .
    N N3 0.44445(5) 0.80468(13) 0.17239(8) 0.0445(3) Uani d . 1 . .
    C C1 0.42626(7) 0.53082(17) 0.49505(12) 0.0615(5) Uani d . 1 . .
    H H1 0.4466 0.4956 0.4514 0.074 Uiso calc R 1 . .
    C C2 0.43833(8) 0.50343(19) 0.57895(14) 0.0728(6) Uani d . 1 . .
    H H2 0.4672 0.4508 0.5915 0.087 Uiso calc R 1 . .
    C C3 0.40835(9) 0.5529(2) 0.64395(13) 0.0712(6) Uani d . 1 . .
    H H3 0.4169 0.5348 0.7003 0.085 Uiso calc R 1 . .
    C C4 0.36580(8) 0.6288(2) 0.62491(12) 0.0736(6) Uani d . 1 . .
    H H4 0.3448 0.6611 0.6686 0.088 Uiso calc R 1 . .
    C C5 0.35365(7) 0.65816(18) 0.54168(11) 0.0612(5) Uani d . 1 . .
    H H5 0.3247 0.7106 0.5296 0.073 Uiso calc R 1 . .
    C C6 0.38418(6) 0.61033(16) 0.47621(11) 0.0473(4) Uani d . 1 . .
    C C7 0.32123(7) 0.7208(2) 0.29336(13) 0.0677(6) Uani d . 1 . .
    C C8 0.37393(6) 0.73431(16) 0.26211(10) 0.0466(4) Uani d . 1 . .
    C C9 0.40520(6) 0.68240(16) 0.32787(10) 0.0428(4) Uani d . 1 . .
    C C10 0.26929(8) 0.7559(2) 0.25261(14) 0.1213(12) Uani d . 1 . .
    H H10A 0.2666 0.7134 0.1982 0.182 Uiso calc R 1 . .
    H H10B 0.2672 0.8496 0.2451 0.182 Uiso calc R 1 . .
    H H10C 0.2411 0.7272 0.2886 0.182 Uiso calc R 1 . .
    C C11 0.39386(6) 0.79288(16) 0.18624(10) 0.0446(4) Uani d . 1 . .
    C C12 0.35452(6) 0.84084(18) 0.12212(11) 0.0498(4) Uani d . 1 . .
    C C13 0.33603(7) 0.75812(19) 0.05954(11) 0.0587(5) Uani d . 1 . .
    H H13 0.3490 0.6728 0.0555 0.070 Uiso calc R 1 . .
    C C14 0.29816(7) 0.8014(2) 0.00249(13) 0.0735(6) Uani d . 1 . .
    H H14 0.2860 0.7452 -0.0399 0.088 Uiso calc R 1 . .
    C C15 0.27871(8) 0.9262(3) 0.00842(16) 0.0874(8) Uani d . 1 . .
    H H15 0.2533 0.9549 -0.0298 0.105 Uiso calc R 1 . .
    C C16 0.29663(8) 1.0086(2) 0.07052(18) 0.0909(8) Uani d . 1 . .
    H H16 0.2833 1.0936 0.0744 0.109 Uiso calc R 1 . .
    C C17 0.33442(7) 0.9671(2) 0.12765(14) 0.0735(6) Uani d . 1 . .
    H H17 0.3464 1.0240 0.1698 0.088 Uiso calc R 1 . .
    C C18 0.46406(6) 0.86510(17) 0.09264(10) 0.0527(5) Uani d . 1 . .
    H H18A 0.4346 0.8985 0.0601 0.063 Uiso calc R 1 . .
    H H18B 0.4814 0.7984 0.0586 0.063 Uiso calc R 1 . .
    C C19 0.50202(7) 0.97610(18) 0.11001(10) 0.0507(4) Uani d . 1 . .
    C C20 0.48434(9) 1.0994(2) 0.13394(13) 0.0776(6) Uani d . 1 . .
    H H20 0.4485 1.1140 0.1399 0.093 Uiso calc R 1 . .
    C C21 0.51909(13) 1.2011(3) 0.14913(16) 0.0981(8) Uani d . 1 . .
    H H21 0.5070 1.2840 0.1647 0.118 Uiso calc R 1 . .
    C C22 0.57081(12) 1.1778(3) 0.14100(14) 0.0883(8) Uani d . 1 . .
    C C23 0.59040(9) 1.0606(3) 0.11648(14) 0.0788(7) Uani d . 1 . .
    H H23 0.6264 1.0477 0.1113 0.095 Uiso calc R 1 . .
    C C24 0.55516(7) 0.95964(19) 0.09921(12) 0.0612(5) Uani d . 1 . .
    H H24 0.5678 0.8791 0.0799 0.073 Uiso calc R 1 . .
loop_
    _atom_site_aniso_label
    _atom_site_aniso_U_11
    _atom_site_aniso_U_22
    _atom_site_aniso_U_33
    _atom_site_aniso_U_12
    _atom_site_aniso_U_13
    _atom_site_aniso_U_23
    Ni 0.02468(14) 0.06300(18) 0.02347(13) 0.000 0.00016(12) 0.000
    F 0.1785(15) 0.1505(13) 0.0970(12) -0.1026(12) -0.0011(10) -0.0095(10)
    O 0.0322(6) 0.0664(7) 0.0379(7) 0.0036(6) 0.0040(5) 0.0071(6)
    N1 0.0325(8) 0.0818(10) 0.0421(9) -0.0017(7) 0.0053(6) 0.0073(8)
    N2 0.0316(9) 0.1299(15) 0.0514(11) -0.0065(9) 0.0032(7) 0.0108(10)
    N3 0.0349(8) 0.0695(9) 0.0291(7) -0.0051(7) -0.0005(6) 0.0011(7)
    C1 0.0614(13) 0.0680(13) 0.0551(13) 0.0088(10) 0.0174(9) 0.0123(11)
    C2 0.0678(14) 0.0820(15) 0.0686(15) 0.0128(11) 0.0094(12) 0.0304(12)
    C3 0.0771(16) 0.0885(15) 0.0480(13) -0.0108(12) 0.0019(11) 0.0194(11)
    C4 0.0771(16) 0.0996(16) 0.0442(13) 0.0030(13) 0.0142(10) -0.0034(12)
    C5 0.0516(12) 0.0838(14) 0.0482(12) 0.0107(10) 0.0091(9) 0.0030(10)
    C6 0.0410(10) 0.0609(11) 0.0400(11) -0.0061(9) 0.0066(8) 0.0055(8)
    C7 0.0327(10) 0.1215(18) 0.0488(12) -0.0031(10) -0.0004(9) 0.0073(12)
    C8 0.0312(8) 0.0730(12) 0.0357(11) -0.0037(8) -0.0012(7) 0.0015(9)
    C9 0.0341(9) 0.0583(10) 0.0359(10) -0.0038(8) 0.0052(8) -0.0020(8)
    C10 0.0306(11) 0.260(4) 0.0731(16) -0.0052(15) -0.0036(10) 0.0410(19)
    C11 0.0332(9) 0.0644(11) 0.0360(10) 0.0005(8) -0.0043(7) -0.0042(8)
    C12 0.0321(10) 0.0721(13) 0.0452(11) -0.0058(9) -0.0051(8) 0.0063(10)
    C13 0.0461(11) 0.0822(13) 0.0479(11) -0.0086(10) -0.0115(8) 0.0055(11)
    C14 0.0585(14) 0.1094(17) 0.0527(13) -0.0275(12) -0.0213(10) 0.0174(12)
    C15 0.0522(14) 0.113(2) 0.097(2) -0.0190(14) -0.0315(12) 0.0466(16)
    C16 0.0561(14) 0.0820(16) 0.134(2) 0.0067(11) -0.0280(14) 0.0224(16)
    C17 0.0502(13) 0.0788(14) 0.0915(17) 0.0026(11) -0.0198(11) -0.0045(12)
    C18 0.0408(10) 0.0854(13) 0.0319(10) -0.0046(9) -0.0045(8) 0.0085(9)
    C19 0.0462(11) 0.0744(12) 0.0316(9) -0.0046(10) -0.0041(8) 0.0125(8)
    C20 0.0710(15) 0.0945(17) 0.0675(16) -0.0001(13) 0.0161(11) -0.0024(13)
    C21 0.130(2) 0.0836(16) 0.0808(19) -0.0205(17) 0.0294(17) -0.0168(14)
    C22 0.108(2) 0.104(2) 0.0527(14) -0.0481(19) -0.0053(14) 0.0039(14)
    C23 0.0555(14) 0.1039(18) 0.0770(17) -0.0236(13) -0.0132(11) 0.0407(15)
    C24 0.0466(12) 0.0723(13) 0.0646(13) -0.0031(10) -0.0003(9) 0.0268(11)
_geom_special_details
;
All e.s.d.'s (except the e.s.d. in the dihedral angle between two l.s. planes)
are estimated using the full covariance matrix. The cell e.s.d.'s are taken
into account individually in the estimation of e.s.d.'s in distances, angles
and torsion angles; correlations between e.s.d.'s in cell parameters are only
used when they are defined by crystal symmetry. An approximate (isotropic)
treatment of cell e.s.d.'s is used for estimating e.s.d.'s involving l.s.
planes.
;
loop_
    _geom_bond_atom_site_label_1
    _geom_bond_atom_site_label_2
    _geom_bond_site_symmetry_2
    _geom_bond_distance
    _geom_bond_publ_flag
    Ni O 4_655 1.9240(10)
                        ?
    Ni O . 1.9240(10)
                    ?
    Ni N3 4_655 1.9510(10)
                         ?
    Ni N3 . 1.9510(10)
                     ?
    F C22 . 1.373(2) ?
    O C9 . 1.284(2) ?
    N1 C9 . 1.365(2) ?
    N1 N2 . 1.394(2) ?
    N1 C6 . 1.412(2) ?
    N2 C7 . 1.308(2) ?
    N3 C11 . 1.313(2) ?
    N3 C18 . 1.481(2) ?
    C1 C6 . 1.375(2) ?
    C1 C2 . 1.381(2) ?
    C1 H1 . 0.9300 ?
    C2 C3 . 1.370(3) ?
    C2 H2 . 0.9300 ?
    C3 C4 . 1.364(3) ?
    C3 H3 . 0.9300 ?
    C4 C5 . 1.376(2) ?
    C4 H4 . 0.9300 ?
    C5 C6 . 1.378(2) ?
    C5 H5 . 0.9300 ?
    C7 C8 . 1.436(2) ?
    C7 C10 . 1.513(3) ?
    C8 C9 . 1.407(2) ?
    C8 C11 . 1.425(2) ?
    C10 H10A . 0.9600 ?
    C10 H10B . 0.9600 ?
    C10 H10C . 0.9600 ?
    C11 C12 . 1.502(2) ?
    C12 C13 . 1.376(2) ?
    C12 C17 . 1.384(2) ?
    C13 C14 . 1.388(2) ?
    C13 H13 . 0.9300 ?
    C14 C15 . 1.365(3) ?
    C14 H14 . 0.9300 ?
    C15 C16 . 1.364(3) ?
    C15 H15 . 0.9300 ?
    C16 C17 . 1.382(3) ?
    C16 H16 . 0.9300 ?
    C17 H17 . 0.9300 ?
    C18 C19 . 1.511(2) ?
    C18 H18A . 0.9700 ?
    C18 H18B . 0.9700 ?
    C19 C24 . 1.374(2) ?
    C19 C20 . 1.383(3) ?
    C20 C21 . 1.381(3) ?
    C20 H20 . 0.9300 ?
    C21 C22 . 1.345(3) ?
    C21 H21 . 0.9300 ?
    C22 C23 . 1.347(3) ?
    C23 C24 . 1.390(3) ?
    C23 H23 . 0.9300 ?
    C24 H24 . 0.9300 ?
loop_
    _geom_angle_atom_site_label_1
    _geom_angle_atom_site_label_2
    _geom_angle_atom_site_label_3
    _geom_angle_site_symmetry_1
    _geom_angle_site_symmetry_3
    _geom_angle
    _geom_angle_publ_flag
    O Ni O 4_655 . 131.70(6) ?
    O Ni N3 4_655 4_655 96.99(5) ?
    O Ni N3 . 4_655 96.63(5) ?
    O Ni N3 4_655 . 96.63(5) ?
    O Ni N3 . . 96.99(5) ?
    N3 Ni N3 4_655 . 146.30(8) ?
    C9 O Ni . . 119.50(10)
                         ?
    C9 N1 N2 . . 111.30(10)
                          ?
    C9 N1 C6 . . 128.40(10)
                          ?
    N2 N1 C6 . . 119.10(10)
                          ?
    C7 N2 N1 . . 105.60(10)
                          ?
    C11 N3 C18 . . 120.60(10)
                            ?
    C11 N3 Ni . . 125.60(10)
                           ?
    C18 N3 Ni . . 113.79(9) ?
    C6 C1 C2 . . 119.8(2) ?
    C6 C1 H1 . . 120.1 ?
    C2 C1 H1 . . 120.1 ?
    C3 C2 C1 . . 120.8(2) ?
    C3 C2 H2 . . 119.6 ?
    C1 C2 H2 . . 119.6 ?
    C4 C3 C2 . . 119.2(2) ?
    C4 C3 H3 . . 120.4 ?
    C2 C3 H3 . . 120.4 ?
    C3 C4 C5 . . 120.6(2) ?
    C3 C4 H4 . . 119.7 ?
    C5 C4 H4 . . 119.7 ?
    C6 C5 C4 . . 120.3(2) ?
    C6 C5 H5 . . 119.8 ?
    C4 C5 H5 . . 119.8 ?
    C1 C6 C5 . . 119.2(2) ?
    C1 C6 N1 . . 121.4(2) ?
    C5 C6 N1 . . 119.5(2) ?
    N2 C7 C8 . . 112.2(2) ?
    N2 C7 C10 . . 117.2(2) ?
    C8 C7 C10 . . 130.6(2) ?
    C9 C8 C11 . . 124.6(2) ?
    C9 C8 C7 . . 104.1(2) ?
    C11 C8 C7 . . 131.2(2) ?
    O C9 N1 . . 122.0(2) ?
    O C9 C8 . . 131.2(2) ?
    N1 C9 C8 . . 106.80(10)
                          ?
    C7 C10 H10A . . 109.5 ?
    C7 C10 H10B . . 109.5 ?
    H10A C10 H10B . . 109.5 ?
    C7 C10 H10C . . 109.5 ?
    H10A C10 H10C . . 109.5 ?
    H10B C10 H10C . . 109.5 ?
    N3 C11 C8 . . 121.80(10)
                           ?
    N3 C11 C12 . . 121.00(10)
                            ?
    C8 C11 C12 . . 117.27(14) ?
    C13 C12 C17 . . 119.0(2) ?
    C13 C12 C11 . . 120.6(2) ?
    C17 C12 C11 . . 120.4(2) ?
    C12 C13 C14 . . 120.4(2) ?
    C12 C13 H13 . . 119.8 ?
    C14 C13 H13 . . 119.8 ?
    C15 C14 C13 . . 120.2(2) ?
    C15 C14 H14 . . 119.9 ?
    C13 C14 H14 . . 119.9 ?
    C14 C15 C16 . . 119.9(2) ?
    C14 C15 H15 . . 120.1 ?
    C16 C15 H15 . . 120.1 ?
    C15 C16 C17 . . 120.6(2) ?
    C15 C16 H16 . . 119.7 ?
    C17 C16 H16 . . 119.7 ?
    C12 C17 C16 . . 120.0(2) ?
    C12 C17 H17 . . 120.0 ?
    C16 C17 H17 . . 120.0 ?
    N3 C18 C19 . . 111.90(10)
                            ?
    N3 C18 H18A . . 109.2 ?
    C19 C18 H18A . . 109.2 ?
    N3 C18 H18B . . 109.2 ?
    C19 C18 H18B . . 109.2 ?
    H18A C18 H18B . . 107.9 ?
    C24 C19 C20 . . 117.7(2) ?
    C24 C19 C18 . . 121.2(2) ?
    C20 C19 C18 . . 121.1(2) ?
    C21 C20 C19 . . 121.0(2) ?
    C21 C20 H20 . . 119.5 ?
    C19 C20 H20 . . 119.5 ?
    C22 C21 C20 . . 118.7(2) ?
    C22 C21 H21 . . 120.7 ?
    C20 C21 H21 . . 120.7 ?
    C21 C22 C23 . . 123.1(2) ?
    C21 C22 F . . 118.2(3) ?
    C23 C22 F . . 118.8(3) ?
    C22 C23 C24 . . 118.0(2) ?
    C22 C23 H23 . . 121.0 ?
    C24 C23 H23 . . 121.0 ?
    C19 C24 C23 . . 121.5(2) ?
    C19 C24 H24 . . 119.3 ?
    C23 C24 H24 . . 119.3 ?
loop_
    _geom_torsion_atom_site_label_1
    _geom_torsion_atom_site_label_2
    _geom_torsion_atom_site_label_3
    _geom_torsion_atom_site_label_4
    _geom_torsion_site_symmetry_1
    _geom_torsion_site_symmetry_2
    _geom_torsion_site_symmetry_3
    _geom_torsion_site_symmetry_4
    _geom_torsion
    _geom_torsion_publ_flag
    O Ni O C9 4_655 . . . -111.23(12) ?
    N3 Ni O C9 4_655 . . . 143.24(12) ?
    N3 Ni O C9 . . . . -5.86(12) ?
    C9 N1 N2 C7 . . . . 0.5(2) ?
    C6 N1 N2 C7 . . . . 168.80(16) ?
    O Ni N3 C11 4_655 . . . 137.19(14) ?
    O Ni N3 C11 . . . . 3.64(14) ?
    N3 Ni N3 C11 4_655 . . . -109.53(14) ?
    O Ni N3 C18 4_655 . . . -43.14(11) ?
    O Ni N3 C18 . . . . -176.69(11) ?
    N3 Ni N3 C18 4_655 . . . 70.14(10) ?
    C6 C1 C2 C3 . . . . 1.0(3) ?
    C1 C2 C3 C4 . . . . 0.7(3) ?
    C2 C3 C4 C5 . . . . -1.4(3) ?
    C3 C4 C5 C6 . . . . 0.4(3) ?
    C2 C1 C6 C5 . . . . -2.0(3) ?
    C2 C1 C6 N1 . . . . 177.55(16) ?
    C4 C5 C6 C1 . . . . 1.3(3) ?
    C4 C5 C6 N1 . . . . -178.28(17) ?
    C9 N1 C6 C1 . . . . -43.5(3) ?
    N2 N1 C6 C1 . . . . 150.35(16) ?
    C9 N1 C6 C5 . . . . 136.03(18) ?
    N2 N1 C6 C5 . . . . -30.1(2) ?
    N1 N2 C7 C8 . . . . -0.9(2) ?
    N1 N2 C7 C10 . . . . 179.03(17) ?
    N2 C7 C8 C9 . . . . 1.1(2) ?
    C10 C7 C8 C9 . . . . -178.9(2) ?
    N2 C7 C8 C11 . . . . -175.04(18) ?
    C10 C7 C8 C11 . . . . 5.0(4) ?
    Ni O C9 N1 . . . . -171.42(12) ?
    Ni O C9 C8 . . . . 6.3(2) ?
    N2 N1 C9 O . . . . 178.37(15) ?
    C6 N1 C9 O . . . . 11.4(3) ?
    N2 N1 C9 C8 . . . . 0.20(19) ?
    C6 N1 C9 C8 . . . . -166.79(16) ?
    C11 C8 C9 O . . . . -2.2(3) ?
    C7 C8 C9 O . . . . -178.65(18) ?
    C11 C8 C9 N1 . . . . 175.72(15) ?
    C7 C8 C9 N1 . . . . -0.71(18) ?
    C18 N3 C11 C8 . . . . 179.54(14) ?
    Ni N3 C11 C8 . . . . -0.8(2) ?
    C18 N3 C11 C12 . . . . -0.4(2) ?
    Ni N3 C11 C12 . . . . 179.28(12) ?
    C9 C8 C11 N3 . . . . -1.0(3) ?
    C7 C8 C11 N3 . . . . 174.36(17) ?
    C9 C8 C11 C12 . . . . 178.89(16) ?
    C7 C8 C11 C12 . . . . -5.7(3) ?
    N3 C11 C12 C13 . . . . 90.9(2) ?
    C8 C11 C12 C13 . . . . -89.0(2) ?
    N3 C11 C12 C17 . . . . -92.2(2) ?
    C8 C11 C12 C17 . . . . 87.9(2) ?
    C17 C12 C13 C14 . . . . 0.6(3) ?
    C11 C12 C13 C14 . . . . 177.48(16) ?
    C12 C13 C14 C15 . . . . -0.4(3) ?
    C13 C14 C15 C16 . . . . 0.1(3) ?
    C14 C15 C16 C17 . . . . 0.1(4) ?
    C13 C12 C17 C16 . . . . -0.4(3) ?
    C11 C12 C17 C16 . . . . -177.32(19) ?
    C15 C16 C17 C12 . . . . 0.1(4) ?
    C11 N3 C18 C19 . . . . 126.69(16) ?
    Ni N3 C18 C19 . . . . -53.00(16) ?
    N3 C18 C19 C24 . . . . 104.07(18) ?
    N3 C18 C19 C20 . . . . -78.6(2) ?
    C24 C19 C20 C21 . . . . -2.1(3) ?
    C18 C19 C20 C21 . . . . -179.47(19) ?
    C19 C20 C21 C22 . . . . -0.6(4) ?
    C20 C21 C22 C23 . . . . 1.8(4) ?
    C20 C21 C22 F . . . . -178.94(19) ?
    C21 C22 C23 C24 . . . . -0.2(4) ?
    F C22 C23 C24 . . . . -179.45(17) ?
    C20 C19 C24 C23 . . . . 3.7(3) ?
    C18 C19 C24 C23 . . . . -178.87(16) ?
    C22 C23 C24 C19 . . . . -2.7(3) ?
data_global
_journal_date_recd_electronic     2008-01-10
_journal_date_accepted     2008-04-04
_journal_name_full     'Acta Crystallographica, Section E'
_journal_year     2008
_journal_volume     64
_journal_issue      5
_journal_page_first     m642
_journal_page_last     m642
_journal_paper_category     QM
_journal_coeditor_code     LX2051
_publ_contact_author_name     'Xin Zhang'
_publ_contact_author_address
;
College of Chemistry and Life Science
Tianjin Normal University
Tianjin 300074
People's Republic of China
;
_publ_contact_author_email     zxin_tj@126.com
_publ_contact_author_fax     '86 022 23766532'
_publ_contact_author_phone     '86 022 23766532'
_publ_section_title
;\
Bis{4-[(<i>Z</i>)-(4-fluorobenzylamino)phenylmethylene]-3-methyl-1-phenyl-\
1<i>H</i>-pyrazol-5(4<i>H</i>)-onato-\k^2^N^4^,<i>O</i>}nickel(II)
;
loop_
    _publ_author_name
    _publ_author_address
    'Zhang, Xin'
;
College of Chemistry and Life Science
Tianjin Normal University
Tianjin 300074
People's Republic of China
;
    'Zhang, Guo-Ying'
;
College of Chemistry and Life Science
Tianjin Normal University
Tianjin 300074
People's Republic of China
;
    'Chen, Dan'
;
College of Chemistry and Life Science
Tianjin Normal University
Tianjin 300074
People's Republic of China
;
    'Song, Yu-Jing'
;
College of Chemistry and Life Science
Tianjin Normal University
Tianjin 300074
People's Republic of China
;
