# Supplementary material for: Bis{4-[(Z)-(4-fluoro­benzyl­amino)(phenyl)­methyl­ene]-3-methyl-1-phenyl-1H-pyrazol-5(4H)-onato-κ2 N 4,O}nickel(II)
Source: Acta Crystallogr Sect E Struct Rep Online. 2008 Apr 10;64(Pt 5):m642. doi: 10.1107/S1600536808009197 (PMC2961089; doi:10.1107/S1600536808009197)
Supplement: Supplementary file 2 [file e-64-0m642-Isup2.hkl]

# 
# h,k,l, Fc-squared, Fo-squared, sigma(Fo-squared) and status flag 
# 
data_I
_shelx_title ' 1 in Pbcn' 
_shelx_refln_list_code          4 
_shelx_F_calc_maximum      339.47 
_exptl_crystal_F_000      1720.00 
_reflns_d_resolution_high  0.8400 
 
loop_ 
 _symmetry_equiv_pos_as_xyz 
 'x, y, z' 
 '-x+1/2, -y+1/2, z+1/2' 
 '-x, y, -z+1/2' 
 'x+1/2, -y+1/2, -z' 
 '-x, -y, -z' 
 'x-1/2, y-1/2, -z-1/2' 
 'x, -y, z-1/2' 
 '-x-1/2, y-1/2, z' 
 
_cell_length_a    25.4749 
_cell_length_b    10.1620 
_cell_length_c    15.6998 
_cell_angle_alpha  90.000 
_cell_angle_beta   90.000 
_cell_angle_gamma  90.000 
 
_shelx_F_squared_multiplier     1.000 
 
loop_ 
 _refln_index_h 
 _refln_index_k 
 _refln_index_l 
 _refln_F_squared_calc 
 _refln_F_squared_meas 
 _refln_F_squared_sigma 
 _refln_observed_status 
   4   0   0     8670.07     7930.98    510.08 o 
   6   0   0     4317.57     4568.37    294.99 o 
   8   0   0     2898.09     3091.20    201.82 o 
  10   0   0     4387.79     3824.26    249.09 o 
  12   0   0     1710.23     1587.92    107.17 o 
  14   0   0     4955.68     5084.55    331.52 o 
  16   0   0     6255.76     6415.07    416.90 o 
  18   0   0    10057.33     9970.13    645.25 o 
  20   0   0     3151.36     3131.39    141.72 o 
  22   0   0     6685.04     6376.60    283.21 o 
  24   0   0     1653.69     1664.81     81.14 o 
  26   0   0      394.57      430.76     33.58 o 
  28   0   0      395.29      353.18     33.36 o 
  30   0   0      744.26      763.97     49.80 o 
   1   1   0     1185.64     1196.42     37.08 o 
   3   1   0     6938.54     6399.16    201.49 o 
   5   1   0    58209.04    50093.32   1568.21 o 
   7   1   0      203.94      168.12      7.07 o 
   9   1   0     1278.13     1205.30     38.98 o 
  11   1   0       11.03        6.56      6.65 o 
  13   1   0     1645.60     1929.88     61.84 o 
  15   1   0       37.52       23.74     13.81 o 
  17   1   0      231.63      209.73     20.69 o 
  19   1   0     2080.88     1959.25     75.88 o 
  21   1   0        1.86       12.57     14.82 o 
  23   1   0       34.43      -10.21     26.76 o 
  25   1   0       11.15        8.56     15.23 o 
  27   1   0       30.05       12.94     22.35 o 
  29   1   0        8.65        7.63     19.68 o 
   0   2   0    72580.85    66249.93   2350.45 o 
   2   2   0      314.80      397.67     12.35 o 
   4   2   0      135.20      147.18     20.30 o 
   6   2   0    22246.65    21693.61    679.91 o 
   8   2   0    20355.52    19803.43    621.03 o 
  10   2   0     3158.78     2901.84     92.07 o 
  12   2   0      331.63      278.26     13.72 o 
  14   2   0      352.61      432.66     16.81 o 
  16   2   0     3577.59     3744.53    138.39 o 
  18   2   0     2867.75     2921.37    109.53 o 
  20   2   0     1250.09     1291.24     52.68 o 
  22   2   0     3402.30     3349.60    107.61 o 
  24   2   0      375.28      399.24     27.92 o 
  26   2   0      749.13      795.86     39.63 o 
  28   2   0      617.11      621.20     42.13 o 
   1   3   0     1278.99     1338.91     34.39 o 
   3   3   0    28982.21    26953.79    828.39 o 
   5   3   0      677.47      763.20     25.27 o 
   7   3   0    11532.98    11440.11    317.81 o 
   9   3   0     1544.66     1551.06     44.71 o 
  11   3   0      388.40      445.69     14.86 o 
  13   3   0     1384.40     1508.27     48.12 o 
  15   3   0      340.55      356.64     32.91 o 
  17   3   0      550.42      561.17     26.87 o 
  19   3   0        1.15      -18.11     14.25 o 
  21   3   0      723.91      687.58     64.69 o 
  23   3   0     2442.94     2268.82     88.99 o 
  25   3   0       56.70       59.38     24.41 o 
  27   3   0       93.86       73.84     28.59 o 
  29   3   0       39.94       60.19     43.48 o 
   0   4   0    21110.10    20837.62    741.06 o 
   2   4   0     2759.20     2911.97     74.17 o 
   4   4   0     9846.96     9756.39    300.83 o 
   6   4   0     2240.11     2329.76     73.13 o 
   8   4   0      152.10      151.27     11.99 o 
  10   4   0    11131.49    11332.87    314.89 o 
  12   4   0    10986.77    11923.02    331.26 o 
  14   4   0     2441.23     2308.57     66.29 o 
  16   4   0     4262.31     4307.09    137.05 o 
  18   4   0     6935.23     6642.79    243.10 o 
  20   4   0     2000.16     2001.17     78.19 o 
  22   4   0      355.14      328.56     29.74 o 
  24   4   0      853.81      782.38     47.87 o 
  26   4   0      409.80      404.87     43.53 o 
  28   4   0       94.07       92.33     29.87 o 
   1   5   0       77.05       65.27      5.10 o 
   3   5   0      463.32      551.30     15.56 o 
   5   5   0      388.27      428.02     16.12 o 
   7   5   0     1099.39     1275.04     41.66 o 
   9   5   0      581.36      552.18     17.98 o 
  11   5   0      292.59      338.68     13.21 o 
  13   5   0      136.27      174.03     16.52 o 
  15   5   0      891.69      946.50     29.88 o 
  17   5   0      145.96      155.63     51.27 o 
  19   5   0      784.01      732.22     41.71 o 
  21   5   0       62.26       56.01     21.50 o 
  23   5   0      528.48      438.20     34.70 o 
  25   5   0       86.73      109.49     28.02 o 
  27   5   0       59.23       43.55     29.37 o 
   0   6   0      583.79      655.30     26.12 o 
   2   6   0      147.19      136.11      6.84 o 
   4   6   0     2521.38     2593.09     73.30 o 
   6   6   0     1785.48     1741.93     56.10 o 
   8   6   0     8319.39     7922.49    245.25 o 
  10   6   0     6038.09     5828.84    163.03 o 
  12   6   0     2181.29     2247.57     72.24 o 
  14   6   0      223.93      228.70     13.63 o 
  16   6   0      790.25      697.53     31.67 o 
  18   6   0     1952.09     1945.77    108.49 o 
  20   6   0        6.29       39.24     36.69 o 
  22   6   0      122.43      146.07     25.50 o 
  24   6   0      466.87      470.71     36.84 o 
  26   6   0      465.61      431.02     63.27 o 
   1   7   0      717.04      665.89     21.50 o 
   3   7   0        0.24        4.76      7.08 o 
   5   7   0      100.39       90.60     10.23 o 
   7   7   0       73.53       57.50      9.53 o 
   9   7   0      133.38      115.19     15.05 o 
  11   7   0      602.36      579.07     22.97 o 
  13   7   0        4.14        5.12     10.80 o 
  15   7   0      138.39      124.87     17.93 o 
  17   7   0      181.17      225.31     33.50 o 
  19   7   0        0.63      -23.72     21.15 o 
  21   7   0       14.27       40.07     23.56 o 
  23   7   0        6.76        2.58     41.16 o 
   0   8   0      280.39      259.27     20.62 o 
   2   8   0      167.77      151.16     14.79 o 
   4   8   0      399.49      413.22     19.31 o 
   6   8   0     3097.75     3193.62    101.19 o 
   8   8   0     2657.93     2537.52     81.36 o 
  10   8   0      347.92      327.27     28.13 o 
  12   8   0      108.35      151.42     16.40 o 
  14   8   0      793.77      811.36     31.33 o 
  16   8   0     1359.82     1264.58     52.25 o 
  18   8   0      354.40      272.04     30.44 o 
  20   8   0        4.14       13.26     36.32 o 
  22   8   0        7.02        0.50     28.15 o 
   1   9   0       16.36        1.02     15.89 o 
   3   9   0       77.68       73.04     14.08 o 
   5   9   0      186.75      172.53     31.78 o 
   7   9   0        8.54       -1.22     14.09 o 
   9   9   0       12.02        3.70     13.92 o 
  11   9   0       28.57       28.70     13.32 o 
  13   9   0       16.80       -6.05     14.09 o 
  15   9   0       54.09       79.28     19.08 o 
  17   9   0      114.39      119.51     21.10 o 
  19   9   0       12.78       17.14     28.66 o 
   0  10   0      241.43      225.30     33.16 o 
   2  10   0       74.88       20.85     18.01 o 
   4  10   0       16.19       13.84     21.32 o 
   6  10   0      530.07      549.09     35.40 o 
   8  10   0      353.92      399.80     29.49 o 
  10  10   0        4.44      -26.18     17.58 o 
  12  10   0      273.82      221.22     21.19 o 
  14  10   0      296.95      251.71     24.12 o 
  16  10   0       69.40       66.53     33.32 o 
   1  11   0        2.10       15.20     21.44 o 
   3  11   0       14.47       42.86     22.32 o 
   5  11   0        1.25       16.65     21.59 o 
   7  11   0       11.97       29.74     22.22 o 
   9  11   0       57.68       46.85     23.76 o 
  11  11   0        3.66       22.99     31.90 o 
   0  12   0       36.05        0.84     35.37 o 
   2  12   0       18.40       18.89     28.58 o 
   1   1   1    51038.54    47930.43   1040.01 o 
   2   1   1        3.18       -2.19      1.46 o 
   3   1   1      734.76      561.78     13.67 o 
   4   1   1       32.80       26.49      2.76 o 
   5   1   1    16412.77    16671.38    326.70 o 
   6   1   1     7913.95     7560.86    148.53 o 
   7   1   1     3804.50     3870.05     76.54 o 
   8   1   1      861.37      878.52     19.35 o 
   9   1   1      576.18      638.42     14.55 o 
  10   1   1       42.33       56.79      7.33 o 
  11   1   1      207.45      179.80      7.03 o 
  12   1   1       24.70       40.40      4.02 o 
  13   1   1      467.62      445.31     11.19 o 
  14   1   1     1284.56     1340.46     31.50 o 
  15   1   1      833.98      736.87     18.60 o 
  16   1   1       57.77       48.26      7.76 o 
  17   1   1    12686.59    12839.35    328.97 o 
  18   1   1     1145.48     1160.43     33.32 o 
  19   1   1     2431.62     2636.50     70.28 o 
  20   1   1      662.90      666.37     21.85 o 
  21   1   1     4661.80     4598.32    120.29 o 
  22   1   1       28.34       52.61     12.51 o 
  23   1   1     3701.82     3669.07     97.27 o 
  24   1   1      339.03      373.39     17.85 o 
  25   1   1      673.55      713.47     21.28 o 
  26   1   1        1.48        1.35     11.67 o 
  27   1   1      781.52      820.31     27.28 o 
  28   1   1       52.74       55.96     13.73 o 
  29   1   1      559.21      530.95     23.88 o 
  30   1   1        1.39       10.45     17.44 o 
   0   2   1     1329.00     1511.04     42.88 o 
   1   2   1    61623.52    56757.27   1111.16 o 
   2   2   1      630.04      623.13     15.29 o 
   3   2   1    20653.21    19778.36    461.54 o 
   4   2   1     1692.84     1624.82     36.94 o 
   5   2   1     2761.35     2718.28     56.67 o 
   6   2   1      295.05      279.19      9.39 o 
   7   2   1       27.11       17.04      3.67 o 
   8   2   1      332.23      300.39      7.17 o 
   9   2   1     1262.72     1337.99     27.22 o 
  10   2   1     1375.35     1390.61     29.97 o 
  11   2   1      169.66      195.59      6.12 o 
  12   2   1        4.94        4.07      3.38 o 
  13   2   1     1021.48     1072.39     22.58 o 
  14   2   1      846.18      850.69     18.27 o 
  15   2   1       40.74       46.25      5.70 o 
  16   2   1      294.23      311.71     12.53 o 
  17   2   1       47.89       34.44      9.79 o 
  18   2   1       82.32       97.43     10.04 o 
  19   2   1      158.11      155.69     11.36 o 
  20   2   1      610.64      577.02     20.30 o 
  21   2   1      573.36      582.06     26.83 o 
  22   2   1      221.74      218.76     16.28 o 
  23   2   1        1.78       -9.73     10.33 o 
  24   2   1      295.62      314.84     15.45 o 
  25   2   1        0.00       -2.69     11.23 o 
  26   2   1       14.65       22.18     12.83 o 
  27   2   1        8.09        9.79     15.94 o 
  28   2   1       46.76       49.36     17.49 o 
  29   2   1       70.21       60.74     18.52 o 
   1   3   1    19697.45    19940.80    371.23 o 
   2   3   1    12656.99    12037.92    236.17 o 
   3   3   1      672.80      708.38     19.25 o 
   4   3   1     1567.88     1568.39     37.57 o 
   5   3   1     3707.61     3803.58     89.51 o 
   6   3   1      918.00      802.51     18.88 o 
   7   3   1     2819.95     2883.53     60.26 o 
   8   3   1       93.12       92.54      3.88 o 
   9   3   1     7629.18     7680.01    151.18 o 
  10   3   1      167.29      196.11      6.24 o 
  11   3   1     5626.15     5590.91    110.62 o 
  12   3   1      160.64      180.20      5.93 o 
  13   3   1     4436.13     4416.11     87.51 o 
  14   3   1      700.93      719.53     16.16 o 
  15   3   1     1700.11     1751.60     40.13 o 
  16   3   1       31.65       35.12      9.85 o 
  17   3   1     2842.55     2925.52     77.13 o 
  18   3   1      213.11      225.09     12.13 o 
  19   3   1      829.44      847.68     26.15 o 
  20   3   1      815.62      813.68     27.61 o 
  21   3   1     2367.52     2428.21     66.05 o 
  22   3   1      263.00      255.03     20.73 o 
  23   3   1     1681.50     1633.46     51.33 o 
  24   3   1       92.05      129.17     15.92 o 
  25   3   1      426.31      386.77     21.00 o 
  26   3   1      114.04      134.71     24.94 o 
  27   3   1      288.76      312.40     23.27 o 
  28   3   1       12.56       52.99     20.48 o 
  29   3   1      298.50      341.06     25.79 o 
   0   4   1     3253.79     3073.65     78.14 o 
   1   4   1     1874.32     1962.91     35.56 o 
   2   4   1      266.79      281.83      6.16 o 
   3   4   1      935.43      933.25     18.35 o 
   4   4   1      364.82      328.53     10.40 o 
   5   4   1        0.41       -4.80      3.82 o 
   6   4   1      598.89      663.71     17.25 o 
   7   4   1     8609.25     8415.44    185.51 o 
   8   4   1     1232.14     1293.78     29.78 o 
   9   4   1     1659.79     1732.91     35.34 o 
  10   4   1       27.66       21.22      5.06 o 
  11   4   1      144.98      153.04      6.83 o 
  12   4   1       72.59       81.26      6.22 o 
  13   4   1      807.03      829.83     18.18 o 
  14   4   1      284.23      284.81     12.00 o 
  15   4   1      525.19      542.24     15.08 o 
  16   4   1      214.01      200.59     12.07 o 
  17   4   1      183.83      153.17     11.13 o 
  18   4   1        2.86      -11.57     10.97 o 
  19   4   1      198.37      214.56     14.46 o 
  20   4   1      236.65      237.52     17.52 o 
  21   4   1      175.75      152.66     14.09 o 
  22   4   1      477.47      535.09     22.48 o 
  23   4   1      215.14      179.53     29.36 o 
  24   4   1      384.68      427.08     24.54 o 
  25   4   1       33.02       19.02     17.72 o 
  26   4   1        3.37       22.25     18.58 o 
  27   4   1       18.66       32.14     18.91 o 
  28   4   1        3.87        3.69     19.07 o 
   1   5   1      877.88      903.24     17.11 o 
   2   5   1     2414.27     2312.87     42.05 o 
   3   5   1     2603.47     2485.31     47.14 o 
   4   5   1     3124.92     2995.54     66.19 o 
   5   5   1     7919.49     8023.82    175.22 o 
   6   5   1     2142.37     2106.33     47.14 o 
   7   5   1     5370.89     5440.39    119.36 o 
   8   5   1      158.83      120.11      6.85 o 
   9   5   1     2138.88     2189.18     46.38 o 
  10   5   1      574.52      507.98     12.76 o 
  11   5   1     2459.20     2341.08     47.18 o 
  12   5   1       54.86       56.58      5.57 o 
  13   5   1     4940.05     4713.99     98.57 o 
  14   5   1       29.73       45.70      6.81 o 
  15   5   1     2829.37     2801.61     63.46 o 
  16   5   1      439.61      383.74     14.59 o 
  17   5   1     3486.75     3485.81     90.89 o 
  18   5   1        5.16        9.24     12.74 o 
  19   5   1      872.51      810.98     31.99 o 
  20   5   1        0.08       10.46     14.68 o 
  21   5   1      150.00      163.67     16.66 o 
  22   5   1       89.08       88.58     17.12 o 
  23   5   1      459.59      503.29     36.96 o 
  24   5   1       57.03       62.24     17.85 o 
  25   5   1      671.68      684.14     42.95 o 
  26   5   1       65.50       78.22     20.94 o 
  27   5   1      324.54      321.28     24.51 o 
   0   6   1      320.93      414.69     12.84 o 
   1   6   1      154.14      165.81      5.31 o 
   2   6   1      275.17      264.96      6.68 o 
   3   6   1       12.18       14.35      3.95 o 
   4   6   1      104.40       92.49      7.02 o 
   5   6   1      606.68      583.86     15.05 o 
   6   6   1      506.38      558.18     17.43 o 
   7   6   1      214.19      214.13     11.90 o 
   8   6   1        8.83       -3.73      5.83 o 
   9   6   1     1315.21     1307.54     30.73 o 
  10   6   1       66.84       64.88      7.64 o 
  11   6   1      265.68      278.12     10.30 o 
  12   6   1       57.09       63.98      6.58 o 
  13   6   1      479.30      467.78     13.10 o 
  14   6   1        9.49       10.39      7.23 o 
  15   6   1      188.56      191.07     10.29 o 
  16   6   1       10.11        1.84      9.09 o 
  17   6   1        1.94      -11.39     11.14 o 
  18   6   1      636.50      628.05     26.88 o 
  19   6   1       12.56       23.38     21.72 o 
  20   6   1      125.47      133.85     24.42 o 
  21   6   1       10.55      -19.45     16.04 o 
  22   6   1       41.83       44.09     17.13 o 
  23   6   1       14.11      -10.47     18.09 o 
  24   6   1       15.77       21.24     18.96 o 
  25   6   1        7.65       -6.61     19.50 o 
  26   6   1       14.87        8.11     22.69 o 
   1   7   1      114.35      129.66      5.80 o 
   2   7   1       43.64       27.12      5.12 o 
   3   7   1      772.76      746.06     16.83 o 
   4   7   1       85.15       88.80      7.08 o 
   5   7   1      809.43      798.16     19.92 o 
   6   7   1      291.75      320.43     10.66 o 
   7   7   1     1060.22     1049.85     25.50 o 
   8   7   1       15.90       20.48      6.50 o 
   9   7   1     1993.10     1974.81     45.27 o 
  10   7   1      310.68      340.02     12.66 o 
  11   7   1     1375.44     1364.28     32.61 o 
  12   7   1       56.43       32.42      7.58 o 
  13   7   1     1313.67     1357.35     32.80 o 
  14   7   1        2.48        0.83      8.11 o 
  15   7   1      992.19     1038.27     28.20 o 
  16   7   1       16.74       23.93     10.19 o 
  17   7   1      258.69      313.13     17.39 o 
  18   7   1       38.91       25.36     15.67 o 
  19   7   1       35.12       32.85     15.79 o 
  20   7   1       60.32       68.76     21.49 o 
  21   7   1       46.58       55.01     18.24 o 
  22   7   1        0.90       18.47     20.41 o 
  23   7   1      218.06      202.46     21.97 o 
  24   7   1       24.21       19.37     20.25 o 
   0   8   1       59.67       53.01     11.99 o 
   1   8   1      112.33      113.83      8.55 o 
   2   8   1        2.76       -3.12      7.23 o 
   3   8   1      274.96      295.29     11.66 o 
   4   8   1       85.20       87.05     10.72 o 
   5   8   1       49.65       42.58      7.44 o 
   6   8   1      584.22      562.45     15.91 o 
   7   8   1        0.22        2.79      7.37 o 
   8   8   1       74.14       80.03      8.39 o 
   9   8   1       89.70       83.11      8.36 o 
  10   8   1       29.25       23.70      8.28 o 
  11   8   1      168.45      175.49     11.15 o 
  12   8   1      106.16       85.51      9.34 o 
  13   8   1        1.75       -4.18      8.73 o 
  14   8   1      224.74      211.52     11.22 o 
  15   8   1      153.97      129.23     11.60 o 
  16   8   1       32.28       17.08     11.91 o 
  17   8   1       13.89      -10.99     14.54 o 
  18   8   1        4.13       12.78     17.20 o 
  19   8   1       59.95       78.11     18.71 o 
  20   8   1       22.35       34.20     21.88 o 
  21   8   1       65.56       56.51     19.78 o 
  22   8   1        0.00       -2.96     21.21 o 
   1   9   1      711.47      743.47     32.13 o 
   2   9   1      116.64      134.26     11.58 o 
   3   9   1      615.32      590.04     23.02 o 
   4   9   1       88.18       96.07     12.91 o 
   5   9   1     1079.86     1020.19     30.24 o 
   6   9   1       34.44       28.35      9.91 o 
   7   9   1     1121.66     1058.84     31.37 o 
   8   9   1      111.01      135.20     10.44 o 
   9   9   1      342.09      355.69     14.80 o 
  10   9   1        1.44       -4.54      9.29 o 
  11   9   1      331.21      310.41     15.89 o 
  12   9   1       83.48       88.07     10.27 o 
  13   9   1      623.94      593.00     18.43 o 
  14   9   1      133.40      111.58     11.28 o 
  15   9   1      398.27      395.57     16.68 o 
  16   9   1       97.12      116.27     14.34 o 
  17   9   1      234.66      264.52     18.55 o 
  18   9   1       40.70       30.04     19.17 o 
  19   9   1       51.71       59.69     19.72 o 
  20   9   1        5.20       31.67     20.02 o 
   0  10   1      162.69      174.39     36.80 o 
   1  10   1        0.35       -2.63     12.49 o 
   2  10   1       90.53       91.61     21.56 o 
   3  10   1        3.02        7.95     12.73 o 
   4  10   1        0.63      -14.23     12.86 o 
   5  10   1       39.10       38.90     12.60 o 
   6  10   1       24.82       34.22     12.81 o 
   7  10   1        0.62       -7.19     12.18 o 
   8  10   1       34.32       59.05     13.55 o 
   9  10   1        4.56       -2.20     12.45 o 
  10  10   1        0.01       -6.15     11.74 o 
  11  10   1        1.44       -7.15     12.85 o 
  12  10   1        9.06        9.87     13.62 o 
  13  10   1        9.93       -0.84     13.43 o 
  14  10   1       48.16       32.15     13.12 o 
  15  10   1        9.21        4.94     14.34 o 
  16  10   1       43.49       36.73     15.06 o 
   1  11   1      108.03       87.92     16.53 o 
   2  11   1        9.58       10.54     15.17 o 
   3  11   1      122.32       89.96     16.09 o 
   4  11   1        0.02       -9.94     14.55 o 
   5  11   1      233.63      209.59     34.04 o 
   6  11   1        3.72       10.82     15.63 o 
   7  11   1      196.30      136.90     17.11 o 
   8  11   1       11.55       16.81     15.69 o 
   9  11   1       69.79       84.55     17.36 o 
  10  11   1        0.03        1.89     15.13 o 
  11  11   1       20.75       45.66     16.81 o 
  12  11   1        2.22        7.73     15.90 o 
   0  12   1        0.17       -8.26     24.75 o 
   1  12   1        0.01        0.72     17.46 o 
   2  12   1        0.00        2.81     17.56 o 
   3  12   1       13.76        2.39     17.72 o 
   0   0   2     2329.28     2783.47    175.08 o 
   1   0   2     1006.36      789.62     26.24 o 
   2   0   2    26596.26    25871.59    717.62 o 
   3   0   2     6485.47     6065.39    168.48 o 
   4   0   2     7302.99     7670.34    213.32 o 
   5   0   2     5607.96     5389.18    168.47 o 
   6   0   2     1613.81     1715.66     54.33 o 
   7   0   2     6884.56     6622.60    206.66 o 
   8   0   2    21757.80    21980.31    683.58 o 
   9   0   2     7777.13     7681.79    239.52 o 
  10   0   2     7722.33     7205.37    225.22 o 
  11   0   2     2887.23     2993.76     94.69 o 
  12   0   2     9178.75     9172.40    286.27 o 
  13   0   2     1312.56     1438.26     47.18 o 
  14   0   2      206.37      304.25     13.69 o 
  15   0   2     5549.80     6049.21    190.02 o 
  16   0   2     4980.29     4784.17    175.44 o 
  17   0   2      473.18      530.45     43.96 o 
  18   0   2     4459.40     4608.73    169.95 o 
  19   0   2       98.54      131.16     29.57 o 
  20   0   2     1671.78     1671.54     66.07 o 
  21   0   2     2256.71     2092.37     81.03 o 
  22   0   2     7187.78     7259.93    266.08 o 
  23   0   2      180.77      162.04     18.68 o 
  24   0   2      659.30      667.72     42.42 o 
  25   0   2      510.25      496.93     76.03 o 
  26   0   2      384.41      403.03     30.90 o 
  27   0   2      120.73      107.57     23.02 o 
  28   0   2      323.48      367.18     24.65 o 
  29   0   2       37.10       17.45     19.83 o 
  30   0   2      563.37      544.20     34.90 o 
   1   1   2      812.82      835.53     20.04 o 
   2   1   2      977.51      955.88     21.65 o 
   3   1   2      213.26      212.33      5.86 o 
   4   1   2    18812.55    18055.84    371.89 o 
   5   1   2    10551.38     9955.06    195.63 o 
   6   1   2     1387.16     1424.13     30.34 o 
   7   1   2     2246.61     2142.69     42.85 o 
   8   1   2     5499.57     5577.53    109.87 o 
   9   1   2     1597.32     1482.92     31.65 o 
  10   1   2     2040.54     2145.14     45.44 o 
  11   1   2        5.00        8.87      3.88 o 
  12   1   2     1541.37     1552.36     35.67 o 
  13   1   2      176.52      213.97      7.62 o 
  14   1   2       51.66       61.27      6.74 o 
  15   1   2      326.50      321.59     14.55 o 
  16   1   2      611.19      719.98     19.83 o 
  17   1   2      430.62      459.35     16.35 o 
  18   1   2       28.99       30.62     10.52 o 
  19   1   2       98.31      104.65     14.08 o 
  20   1   2        6.65       11.79     10.10 o 
  21   1   2      198.27      169.01     12.72 o 
  22   1   2      251.94      254.28     15.38 o 
  23   1   2      392.78      391.77     17.64 o 
  24   1   2       46.10       55.39     14.30 o 
  25   1   2        1.06       17.39     14.94 o 
  26   1   2        4.07       -0.26     14.45 o 
  27   1   2       39.46       17.80     14.02 o 
  28   1   2        4.65       16.28     13.38 o 
  29   1   2        0.16       -4.62     16.26 o 
  30   1   2       83.08       94.18     18.07 o 
   0   2   2   115242.64   103247.04   2857.59 o 
   1   2   2     9794.94     9387.30    205.24 o 
   2   2   2    19671.83    19828.57    462.65 o 
   3   2   2     1026.67      943.82     23.15 o 
   4   2   2     9799.86     9625.67    209.36 o 
   5   2   2      242.44      242.45      6.47 o 
   6   2   2     1411.05     1338.74     28.26 o 
   7   2   2      511.76      559.12     12.11 o 
   8   2   2     6807.93     7185.87    141.49 o 
   9   2   2     1861.92     1914.65     38.50 o 
  10   2   2     6378.69     6116.62    120.83 o 
  11   2   2     1520.86     1489.69     30.53 o 
  12   2   2     1970.70     1937.90     39.14 o 
  13   2   2     1183.46     1293.91     26.67 o 
  14   2   2     2825.11     2785.44     58.69 o 
  15   2   2       22.80       17.99      5.85 o 
  16   2   2     7399.75     7631.93    181.59 o 
  17   2   2      110.09      111.23     16.29 o 
  18   2   2     6232.39     6100.75    158.16 o 
  19   2   2       40.93       33.30      9.62 o 
  20   2   2      778.82      823.99     25.74 o 
  21   2   2      411.74      413.42     17.39 o 
  22   2   2     3117.91     3082.84     82.48 o 
  23   2   2       62.98       62.96     12.74 o 
  24   2   2      506.47      516.91     21.01 o 
  25   2   2       43.78       45.38     17.07 o 
  26   2   2      864.66      920.45     33.95 o 
  27   2   2        1.82        0.99     16.98 o 
  28   2   2      575.85      576.07     27.55 o 
  29   2   2        0.51        5.22     17.88 o 
   1   3   2      590.83      528.06     11.44 o 
   2   3   2    23913.84    23316.54    456.82 o 
   3   3   2      882.44      862.85     21.39 o 
   4   3   2    18981.37    18120.92    423.05 o 
   5   3   2       56.16       68.45      6.98 o 
   6   3   2      919.38      953.12     22.11 o 
   7   3   2     2380.72     2511.95     52.71 o 
   8   3   2       49.80       44.89      3.38 o 
   9   3   2     1166.78     1298.82     26.68 o 
  10   3   2        0.13       -2.49      3.33 o 
  11   3   2      487.94      525.79     12.05 o 
  12   3   2      648.21      683.44     15.14 o 
  13   3   2       74.86       67.90      4.69 o 
  14   3   2     1038.85     1054.41     22.45 o 
  15   3   2       41.12       49.99      5.69 o 
  16   3   2     2600.97     2792.47     72.98 o 
  17   3   2       34.02       18.91     17.31 o 
  18   3   2      168.20      162.42     11.17 o 
  19   3   2      114.98       95.53     15.44 o 
  20   3   2      478.32      399.22     23.16 o 
  21   3   2        6.84        2.14     19.19 o 
  22   3   2      266.05      307.76     20.63 o 
  23   3   2      238.38      236.40     19.43 o 
  24   3   2     1046.36      991.20     48.31 o 
  25   3   2       24.59       24.75     14.89 o 
  26   3   2        5.87       11.40     16.12 o 
  27   3   2        1.81        3.56     16.59 o 
  28   3   2        9.33       25.44     20.33 o 
  29   3   2       28.80       61.85     21.52 o 
   0   4   2    12048.58    12009.10    333.33 o 
   1   4   2      459.82      457.69     10.29 o 
   2   4   2     2917.17     2997.17     56.51 o 
   3   4   2      100.40      108.64      4.52 o 
   4   4   2      422.40      432.12     11.87 o 
   5   4   2       10.99       20.67      4.28 o 
   6   4   2     4056.91     3958.66     87.92 o 
   7   4   2       15.61       20.40      3.97 o 
   8   4   2    19438.55    18926.24    415.77 o 
   9   4   2     3255.61     3259.23     68.30 o 
  10   4   2     4159.71     4149.97     82.73 o 
  11   4   2      731.11      718.30     15.90 o 
  12   4   2      507.69      489.20     13.75 o 
  13   4   2       10.28       15.19      5.19 o 
  14   4   2      807.15      844.78     19.92 o 
  15   4   2      233.91      244.12     10.06 o 
  16   4   2     2500.30     2606.04     69.20 o 
  17   4   2       89.65       91.48     13.05 o 
  18   4   2     2368.11     2293.65     76.69 o 
  19   4   2      198.20      203.27     23.12 o 
  20   4   2      323.82      360.10     20.47 o 
  21   4   2        2.75      -16.71     14.53 o 
  22   4   2     1598.71     1586.80     50.14 o 
  23   4   2      272.83      241.73     17.59 o 
  24   4   2      525.82      582.00     29.94 o 
  25   4   2      155.19      188.87     19.92 o 
  26   4   2      771.14      820.74     43.78 o 
  27   4   2       22.90       44.59     20.06 o 
  28   4   2      575.32      503.97     52.55 o 
   1   5   2        9.82       13.66      3.11 o 
   2   5   2     3806.31     3846.31     69.13 o 
   3   5   2     1188.28     1167.86     24.19 o 
   4   5   2      329.81      354.86     10.71 o 
   5   5   2      227.21      229.21      8.94 o 
   6   5   2      363.00      350.09     10.82 o 
   7   5   2      414.24      420.36     11.50 o 
   8   5   2      863.19      907.83     22.03 o 
   9   5   2      858.27      761.54     18.91 o 
  10   5   2      601.99      738.23     19.74 o 
  11   5   2      550.68      565.01     15.09 o 
  12   5   2      248.91      271.55      9.48 o 
  13   5   2      831.13      866.40     21.57 o 
  14   5   2        8.07       11.01      6.46 o 
  15   5   2        0.03        1.27      7.29 o 
  16   5   2      599.57      601.68     18.22 o 
  17   5   2       13.90       10.69     10.82 o 
  18   5   2      858.45      846.98     29.35 o 
  19   5   2        0.04      -19.06     12.70 o 
  20   5   2      140.25      100.44     15.11 o 
  21   5   2        7.73      -20.01     14.84 o 
  22   5   2       13.90       44.53     16.57 o 
  23   5   2       52.10       48.15     17.09 o 
  24   5   2      142.46      132.47     37.21 o 
  25   5   2      186.78      220.64     38.20 o 
  26   5   2        2.17       28.17     19.98 o 
  27   5   2       31.23       45.05     20.28 o 
   0   6   2     3226.30     3193.67     81.80 o 
   1   6   2       25.71       18.51      3.71 o 
   2   6   2     1659.03     1616.58     29.90 o 
   3   6   2      154.90      171.96      7.76 o 
   4   6   2     1235.30     1209.64     26.69 o 
   5   6   2      634.85      588.41     18.65 o 
   6   6   2     3049.84     2955.00     65.67 o 
   7   6   2      201.95      237.17     11.01 o 
   8   6   2     3170.13     3018.34     67.30 o 
   9   6   2       39.51       30.92      8.52 o 
  10   6   2     1935.46     1975.10     44.99 o 
  11   6   2       30.52       49.74      6.66 o 
  12   6   2      969.55     1007.93     23.51 o 
  13   6   2      657.81      615.06     15.89 o 
  14   6   2     2558.02     2505.55     53.94 o 
  15   6   2       55.97       82.50      9.11 o 
  16   6   2     2165.01     2208.18     54.32 o 
  17   6   2       11.76       27.24     11.34 o 
  18   6   2      175.97      141.08     15.29 o 
  19   6   2        7.72      -17.62     13.82 o 
  20   6   2      458.62      454.96     33.83 o 
  21   6   2      213.64      236.50     46.88 o 
  22   6   2      401.98      364.66     23.34 o 
  23   6   2        7.18        2.49     17.37 o 
  24   6   2      415.28      384.66     25.24 o 
  25   6   2      140.24      192.37     21.51 o 
  26   6   2      315.63      349.58     25.35 o 
   1   7   2      122.11      143.92      8.88 o 
   2   7   2        4.92        0.42      5.03 o 
   3   7   2      462.90      454.74     13.35 o 
   4   7   2       29.89       40.28      6.75 o 
   5   7   2        4.11        1.98      5.93 o 
   6   7   2       78.18       80.80      6.90 o 
   7   7   2        5.27       -2.81      6.14 o 
   8   7   2      138.53      146.78      8.75 o 
   9   7   2       13.79        8.45      6.96 o 
  10   7   2      110.81      109.76      8.20 o 
  11   7   2        0.44       -0.66      7.49 o 
  12   7   2        1.34       -7.59      7.55 o 
  13   7   2       98.66       89.54      8.44 o 
  14   7   2        0.16        3.19      7.85 o 
  15   7   2       45.40       35.60      9.19 o 
  16   7   2      148.65      177.96     19.50 o 
  17   7   2       10.51       12.96     12.33 o 
  18   7   2       15.76        6.66     12.87 o 
  19   7   2       46.69       49.88     16.36 o 
  20   7   2      160.13      134.73     18.93 o 
  21   7   2       11.58       16.25     17.58 o 
  22   7   2      103.84      100.11     19.90 o 
  23   7   2       27.85       30.68     18.34 o 
  24   7   2        1.29       -9.36     19.28 o 
   0   8   2       66.92       52.00     13.80 o 
   1   8   2      119.32      134.65      9.64 o 
   2   8   2      158.64      155.10     11.65 o 
   3   8   2      156.05      190.57     10.65 o 
   4   8   2     1295.64     1342.50     34.35 o 
   5   8   2      304.56      293.70     13.29 o 
   6   8   2     1198.71     1195.16     29.03 o 
   7   8   2      367.30      377.07     14.16 o 
   8   8   2     1312.33     1295.77     31.36 o 
   9   8   2       18.12        9.95      7.92 o 
  10   8   2      663.42      635.50     17.97 o 
  11   8   2       18.69       37.99      8.46 o 
  12   8   2      403.90      417.25     14.27 o 
  13   8   2       40.87       19.66      9.03 o 
  14   8   2      970.50      936.89     24.57 o 
  15   8   2       53.56       53.18     10.86 o 
  16   8   2      556.06      575.96     30.64 o 
  17   8   2       13.23       23.89     13.93 o 
  18   8   2      169.18      174.33     16.64 o 
  19   8   2       86.77       94.63     26.12 o 
  20   8   2       84.77       86.64     19.40 o 
  21   8   2        6.44       -3.41     20.21 o 
  22   8   2      313.89      337.35     25.35 o 
   1   9   2       35.62       30.98      9.76 o 
   2   9   2       18.78       14.03     10.81 o 
   3   9   2       66.59       53.83     10.70 o 
   4   9   2       14.32        8.40     10.41 o 
   5   9   2      100.69       94.22     16.99 o 
   6   9   2       15.29       -2.12      9.96 o 
   7   9   2       69.15       73.91     10.13 o 
   8   9   2      183.20      205.92     11.99 o 
   9   9   2        9.76       13.51      9.70 o 
  10   9   2        0.39       -9.98      9.78 o 
  11   9   2        7.16       10.38      9.75 o 
  12   9   2      118.78      123.93     11.04 o 
  13   9   2       15.14        6.09      9.99 o 
  14   9   2       24.52        6.12     11.05 o 
  15   9   2       62.91       56.97     12.26 o 
  16   9   2        0.02       10.17     13.76 o 
  17   9   2        8.86       -4.70     15.75 o 
  18   9   2        0.12        1.18     18.45 o 
  19   9   2       30.53       18.87     19.79 o 
  20   9   2       38.94       54.42     30.83 o 
   0  10   2      145.23      120.07     20.77 o 
   1  10   2        0.00       -3.09     12.79 o 
   2  10   2      122.57      118.36     14.71 o 
   3  10   2       16.79       22.84     12.34 o 
   4  10   2      268.37      266.38     18.94 o 
   5  10   2       82.50       52.70     12.71 o 
   6  10   2      221.02      221.72     15.55 o 
   7  10   2        0.07       -2.59     12.34 o 
   8  10   2      252.07      275.50     16.68 o 
   9  10   2        5.50       -0.08     13.22 o 
  10  10   2      387.57      354.23     18.92 o 
  11  10   2        9.92       -4.89     13.20 o 
  12  10   2       40.83       35.37     13.08 o 
  13  10   2       91.20       84.66     12.82 o 
  14  10   2      162.96      176.70     16.02 o 
  15  10   2       91.77      106.86     16.01 o 
  16  10   2      254.35      297.42     21.01 o 
   1  11   2        8.70       10.81     15.22 o 
   2  11   2        8.63        2.34     14.99 o 
   3  11   2        1.49       -4.17     15.55 o 
   4  11   2       34.15       41.79     25.12 o 
   5  11   2        0.11        3.98     15.11 o 
   6  11   2       11.46        4.26     15.44 o 
   7  11   2       15.57       -1.47     14.26 o 
   8  11   2       14.20       24.85     15.23 o 
   9  11   2        1.71       11.46     14.90 o 
  10  11   2        0.13       -9.65     15.61 o 
  11  11   2        0.92       12.34     16.19 o 
  12  11   2        1.89       -9.07     16.60 o 
   0  12   2       64.11       64.25     25.87 o 
   1  12   2        0.47        4.47     17.03 o 
   2  12   2      113.13       95.64     18.80 o 
   1   1   3    13417.62    13297.19    310.63 o 
   2   1   3      423.09      409.66     10.01 o 
   3   1   3     7108.07     7132.65    147.42 o 
   4   1   3    19828.24    19110.81    393.75 o 
   5   1   3     3757.88     3811.82     78.93 o 
   6   1   3     8361.50     8102.74    159.29 o 
   7   1   3     2134.47     2237.85     44.62 o 
   8   1   3      718.62      752.23     15.92 o 
   9   1   3    25473.24    25381.33    497.58 o 
  10   1   3      159.93      207.77      5.90 o 
  11   1   3     5340.40     5233.37    103.23 o 
  12   1   3      569.14      688.45     16.11 o 
  13   1   3     7193.14     7123.48    148.84 o 
  14   1   3       97.86      139.59     16.14 o 
  15   1   3     4336.92     4433.15     99.00 o 
  16   1   3       12.09        5.03      6.37 o 
  17   1   3     4293.14     4256.08    110.80 o 
  18   1   3        0.76      -12.84      8.56 o 
  19   1   3     1237.31     1257.14     36.27 o 
  20   1   3     1216.82     1249.40     36.29 o 
  21   1   3     2767.46     2782.95     74.67 o 
  22   1   3      728.62      707.56     24.05 o 
  23   1   3      995.50     1007.62     50.97 o 
  24   1   3      608.42      719.94     33.89 o 
  25   1   3      537.29      536.57     29.29 o 
  26   1   3      346.28      287.42     17.96 o 
  27   1   3      585.28      661.55     32.88 o 
  28   1   3        4.30      -10.50     17.52 o 
  29   1   3      367.76      279.45     25.69 o 
   0   2   3      641.56      631.35     18.99 o 
   1   2   3     3691.88     3808.48     84.56 o 
   2   2   3      295.26      269.16      8.18 o 
   3   2   3    19383.42    19466.99    454.72 o 
   4   2   3        0.01       -3.95      2.63 o 
   5   2   3        8.28       57.95     18.62 o 
   6   2   3     1333.48     1352.96     28.91 o 
   7   2   3     1802.53     1883.64     37.89 o 
   8   2   3      144.57      149.29      4.82 o 
   9   2   3        8.22        8.73      3.23 o 
  10   2   3     3813.91     4005.04     79.42 o 
  11   2   3     1258.19     1321.47     27.27 o 
  12   2   3        4.82        1.08      3.70 o 
  13   2   3       52.22       55.66      4.33 o 
  14   2   3      307.34      353.49     11.29 o 
  15   2   3     1308.93     1298.16     30.86 o 
  16   2   3      587.57      584.84     22.75 o 
  17   2   3      100.44      116.30     18.31 o 
  18   2   3        7.50      -11.31      8.83 o 
  19   2   3      786.64      797.78     24.90 o 
  20   2   3      543.82      557.91     22.27 o 
  21   2   3      502.36      555.03     20.23 o 
  22   2   3       50.11       44.40     15.13 o 
  23   2   3      461.65      493.37     21.76 o 
  24   2   3       33.88       23.50     16.38 o 
  25   2   3      308.87      354.00     37.53 o 
  26   2   3       24.20       20.76     17.95 o 
  27   2   3       28.66       50.13     19.56 o 
  28   2   3      131.57      135.41     22.01 o 
  29   2   3        7.47       14.32     18.31 o 
   1   3   3    18690.93    18636.91    365.53 o 
   2   3   3      366.06      327.52     11.65 o 
   3   3   3     6125.98     6096.62    143.11 o 
   4   3   3     4443.65     4675.05    109.99 o 
   5   3   3     5740.73     5669.68    133.19 o 
   6   3   3       37.40       46.00      5.02 o 
   7   3   3     5187.45     5460.90    119.22 o 
   8   3   3      473.20      499.70     11.87 o 
   9   3   3     7664.63     7829.03    154.28 o 
  10   3   3     3247.94     3232.14     64.45 o 
  11   3   3      547.95      501.01     12.69 o 
  12   3   3       14.46       20.04      4.33 o 
  13   3   3     1278.45     1139.44     23.84 o 
  14   3   3        6.80       25.13      6.65 o 
  15   3   3     3646.00     3574.14     79.36 o 
  16   3   3        2.56       13.92      6.80 o 
  17   3   3     8057.28     8112.38    192.68 o 
  18   3   3        0.74        8.95     10.10 o 
  19   3   3     1092.83     1078.68     39.56 o 
  20   3   3      162.97      178.12     22.66 o 
  21   3   3     1264.56     1237.73     45.45 o 
  22   3   3      248.16      256.85     49.43 o 
  23   3   3     1425.46     1377.79     50.17 o 
  24   3   3      297.19      302.85     34.59 o 
  25   3   3      972.71     1062.04     42.57 o 
  26   3   3       45.22        8.72     19.50 o 
  27   3   3      969.28      890.05     38.93 o 
  28   3   3        4.13       14.39     18.26 o 
   0   4   3        3.72       -5.20      4.34 o 
   1   4   3     2846.27     2926.27     58.20 o 
   2   4   3      384.41      421.57      9.73 o 
   3   4   3     5631.58     5788.25    127.92 o 
   4   4   3      523.85      577.71     15.24 o 
   5   4   3     5250.08     5175.32    121.88 o 
   6   4   3       67.14       70.93      7.76 o 
   7   4   3     2226.42     2161.91     51.98 o 
   8   4   3      579.54      601.32     14.94 o 
   9   4   3     1074.06     1193.14     25.92 o 
  10   4   3       76.70       86.99      5.64 o 
  11   4   3       15.31       20.50      6.17 o 
  12   4   3       17.11       13.99      6.97 o 
  13   4   3      484.17      548.86     14.76 o 
  14   4   3        2.16       -5.22      6.43 o 
  15   4   3     1077.79     1077.18     28.31 o 
  16   4   3      484.18      507.49     17.42 o 
  17   4   3       68.00       43.56     12.57 o 
  18   4   3      639.42      626.17     31.59 o 
  19   4   3      359.46      300.42     19.07 o 
  20   4   3        0.73      -12.94     14.48 o 
  21   4   3        0.88      -19.75     15.11 o 
  22   4   3        1.76       -5.97     15.50 o 
  23   4   3      479.66      499.07     29.81 o 
  24   4   3        0.43       -7.18     17.36 o 
  25   4   3        0.85      -13.50     17.94 o 
  26   4   3        1.97      -15.62     18.36 o 
  27   4   3       20.48        7.81     19.56 o 
  28   4   3       16.47       24.07     19.95 o 
   1   5   3     5933.37     5759.85    113.96 o 
   2   5   3      371.87      311.79      8.63 o 
   3   5   3      963.99      947.40     18.86 o 
   4   5   3      464.12      548.69     15.07 o 
   5   5   3     1083.18      979.84     24.95 o 
   6   5   3        6.20       11.47      5.21 o 
   7   5   3     2772.45     2576.24     61.72 o 
   8   5   3        0.93        9.42      6.87 o 
   9   5   3     7043.57     6789.90    159.97 o 
  10   5   3        7.43        3.99      5.91 o 
  11   5   3     1276.41     1176.29     28.25 o 
  12   5   3      496.73      516.73     14.46 o 
  13   5   3       82.90       82.34      7.04 o 
  14   5   3      275.48      209.62      9.25 o 
  15   5   3     1538.53     1574.83     39.82 o 
  16   5   3      329.76      315.15     25.36 o 
  17   5   3      900.77      967.34     32.24 o 
  18   5   3        1.63       -2.20     13.82 o 
  19   5   3       20.31       17.53     14.10 o 
  20   5   3       11.49      -14.45     14.77 o 
  21   5   3      951.79      914.20     51.32 o 
  22   5   3       71.73       62.42     21.21 o 
  23   5   3     1172.92     1175.52     43.97 o 
  24   5   3       31.26       64.83     18.13 o 
  25   5   3      456.46      505.90     27.46 o 
  26   5   3       74.44       70.85     19.60 o 
  27   5   3      402.69      420.91     27.32 o 
   0   6   3      535.03      544.91     16.16 o 
   1   6   3       86.30       91.58      4.51 o 
   2   6   3        0.07        2.84      4.42 o 
   3   6   3     1264.60     1187.22     26.40 o 
   4   6   3       16.17       24.35      7.35 o 
   5   6   3       81.11       49.60      6.37 o 
   6   6   3      185.09      180.87     11.72 o 
   7   6   3       46.18       39.79      8.84 o 
   8   6   3       87.87       78.02     12.19 o 
   9   6   3        0.62       -8.99      6.36 o 
  10   6   3       25.09       27.35      7.19 o 
  11   6   3       30.91       35.43      7.43 o 
  12   6   3       51.41       46.90      7.78 o 
  13   6   3      447.98      432.73     13.56 o 
  14   6   3        7.86        9.82      7.34 o 
  15   6   3      195.00      190.87     10.58 o 
  16   6   3      438.23      419.62     15.99 o 
  17   6   3      276.70      252.97     16.78 o 
  18   6   3      467.26      499.77     31.32 o 
  19   6   3       43.52       50.56     14.66 o 
  20   6   3       56.69       62.69     15.83 o 
  21   6   3       82.88       73.60     32.17 o 
  22   6   3        9.21        8.53     16.11 o 
  23   6   3       73.04       70.58     18.15 o 
  24   6   3       87.44       84.69     20.17 o 
  25   6   3       12.82       23.48     19.91 o 
   1   7   3     2261.84     2154.50     46.14 o 
   2   7   3        1.85        8.84      5.36 o 
   3   7   3     1564.86     1470.61     30.53 o 
   4   7   3       20.54       33.97      8.15 o 
   5   7   3     2810.87     2694.28     60.54 o 
   6   7   3        6.32       11.71      6.50 o 
   7   7   3     2495.48     2499.57     56.53 o 
   8   7   3      274.97      304.83     10.95 o 
   9   7   3     1231.80     1206.73     29.12 o 
  10   7   3      221.66      197.70     10.15 o 
  11   7   3      551.07      554.98     16.01 o 
  12   7   3      442.46      443.84     14.16 o 
  13   7   3     1093.87     1054.10     25.08 o 
  14   7   3      138.01      139.85     12.93 o 
  15   7   3     1432.06     1346.58     35.43 o 
  16   7   3      369.79      343.36     14.14 o 
  17   7   3     1228.87     1218.77     39.37 o 
  18   7   3      193.24      216.66     20.50 o 
  19   7   3      304.67      316.57     21.16 o 
  20   7   3       75.52       69.45     18.10 o 
  21   7   3      500.86      564.57     40.72 o 
  22   7   3        2.56        8.92     17.92 o 
  23   7   3      554.28      556.21     29.17 o 
  24   7   3        7.45       25.51     20.96 o 
   0   8   3      167.30      183.62     19.43 o 
   1   8   3      179.45      165.34     10.40 o 
   2   8   3      236.09      220.73     10.70 o 
   3   8   3       13.87       11.41      7.77 o 
   4   8   3       73.59       72.03      8.53 o 
   5   8   3       41.89       28.97      7.98 o 
   6   8   3       32.29       28.27      9.20 o 
   7   8   3        4.98        3.21      7.45 o 
   8   8   3        7.95        8.68      7.85 o 
   9   8   3        8.43       -1.59      8.03 o 
  10   8   3       92.05      111.04      9.37 o 
  11   8   3       67.52       54.10      8.87 o 
  12   8   3       12.94       22.12      8.91 o 
  13   8   3       23.38       33.30      9.32 o 
  14   8   3       40.52       31.18      9.56 o 
  15   8   3        2.54       -4.14     10.00 o 
  16   8   3       57.08       63.86     11.37 o 
  17   8   3       41.82       62.13     14.78 o 
  18   8   3       25.20       15.25     16.36 o 
  19   8   3       15.07       53.83     18.41 o 
  20   8   3      166.40      147.70     20.05 o 
  21   8   3        9.58      -18.31     18.86 o 
  22   8   3        1.05       -0.99     20.83 o 
   1   9   3       36.31       24.87      9.61 o 
   2   9   3        2.34        6.67      9.85 o 
   3   9   3      229.41      199.71     13.27 o 
   4   9   3      109.51      114.00     12.97 o 
   5   9   3      269.72      272.79     19.85 o 
   6   9   3        2.20        9.87     10.77 o 
   7   9   3      213.62      258.72     14.19 o 
   8   9   3       13.15       -0.27      9.78 o 
   9   9   3      582.06      574.82     19.05 o 
  10   9   3        2.82       13.97     10.14 o 
  11   9   3      244.01      275.55     14.82 o 
  12   9   3        5.42        5.15     10.37 o 
  13   9   3      151.31      157.54     12.16 o 
  14   9   3       58.08       79.97     12.42 o 
  15   9   3      384.39      392.87     18.16 o 
  16   9   3       21.46       39.58     13.19 o 
  17   9   3      117.06      109.92     19.56 o 
  18   9   3       21.97       20.01     16.58 o 
  19   9   3       79.86       89.48     20.52 o 
   0  10   3      126.47       98.58     19.80 o 
   1  10   3       18.29       11.78     11.82 o 
   2  10   3       48.45       25.54     12.39 o 
   3  10   3      266.67      263.12     26.82 o 
   4  10   3        9.29       31.63     12.80 o 
   5  10   3      117.73      130.80     14.72 o 
   6  10   3       28.71        4.19     12.57 o 
   7  10   3        0.10        3.54     12.86 o 
   8  10   3        3.42        4.67     12.90 o 
   9  10   3       33.26       30.42     14.17 o 
  10  10   3        6.06        7.91     14.26 o 
  11  10   3        4.66       20.97     14.14 o 
  12  10   3       14.24        2.98     13.27 o 
  13  10   3        2.64      -11.43     12.42 o 
  14  10   3        1.24       -0.84     14.48 o 
  15  10   3        7.99       18.52     15.16 o 
  16  10   3       14.61       11.02     19.97 o 
   1  11   3      149.05      155.50     17.28 o 
   2  11   3       68.07       63.47     15.78 o 
   3  11   3      210.20      228.90     22.90 o 
   4  11   3       57.10       47.68     18.15 o 
   5  11   3       87.07       91.25     20.18 o 
   6  11   3        4.05       10.45     14.74 o 
   7  11   3      120.28      128.64     16.16 o 
   8  11   3        5.68        4.84     14.85 o 
   9  11   3      142.27      125.34     17.03 o 
  10  11   3        0.59        1.19     16.16 o 
  11  11   3      128.72      153.33     17.60 o 
   0   0   4    45768.90    41847.66   2563.75 o 
   1   0   4    15263.14    14680.56    514.19 o 
   2   0   4    33918.40    31296.90    961.61 o 
   3   0   4        7.10        4.39      3.93 o 
   4   0   4    27740.22    26657.74    738.98 o 
   5   0   4       46.37       52.08      5.35 o 
   6   0   4      190.75      188.99      7.93 o 
   7   0   4    12838.90    12767.28    393.07 o 
   8   0   4     9463.58     9333.77    259.20 o 
   9   0   4      177.99      227.57     10.91 o 
  10   0   4     9980.00     9691.71    269.88 o 
  11   0   4        7.62       17.71      5.29 o 
  12   0   4     1142.10     1048.12     31.43 o 
  13   0   4      511.83      509.31     19.20 o 
  14   0   4     6790.82     6394.63    200.65 o 
  15   0   4      431.75      436.53     19.90 o 
  16   0   4     2915.66     2835.41     91.01 o 
  17   0   4      245.11      266.74     24.12 o 
  18   0   4     3550.57     3518.43    130.94 o 
  19   0   4      789.00      848.40     36.73 o 
  20   0   4      121.77      144.71     33.21 o 
  21   0   4      559.13      508.66     27.14 o 
  22   0   4       19.14       14.37     15.82 o 
  23   0   4       45.62       61.73     21.82 o 
  24   0   4      611.80      641.86     55.39 o 
  25   0   4        1.27       -1.80     24.72 o 
  26   0   4     3263.52     3303.25    132.98 o 
  27   0   4        5.20       60.98     22.95 o 
  28   0   4      496.68      492.40     32.89 o 
  29   0   4        6.54       19.07     31.57 o 
   1   1   4    16884.44    16439.97    383.58 o 
   2   1   4     1155.09     1094.29     26.86 o 
   3   1   4     6236.02     6106.17    126.17 o 
   4   1   4     4723.27     4604.65     95.48 o 
   5   1   4      113.24       96.81      8.40 o 
   6   1   4      118.48      139.93      4.48 o 
   7   1   4     1517.43     1490.49     31.97 o 
   8   1   4     1848.42     1961.86     39.63 o 
   9   1   4     1203.81     1107.25     22.99 o 
  10   1   4     1574.86     1640.16     33.34 o 
  11   1   4     1193.81     1195.19     24.93 o 
  12   1   4      659.81      663.98     14.70 o 
  13   1   4     1734.26     1847.76     37.78 o 
  14   1   4       45.64       61.29      9.16 o 
  15   1   4       83.84      113.67      9.37 o 
  16   1   4      513.18      559.06     15.56 o 
  17   1   4       31.25       17.43      7.17 o 
  18   1   4       16.58       13.44      8.97 o 
  19   1   4      461.07      459.85     17.00 o 
  20   1   4       38.43       58.18     13.49 o 
  21   1   4       32.08       22.79     10.84 o 
  22   1   4      601.92      617.58     23.71 o 
  23   1   4      199.09      182.15     14.21 o 
  24   1   4      408.92      398.85     18.74 o 
  25   1   4      179.18      160.94     16.87 o 
  26   1   4       18.47        4.26     15.96 o 
  27   1   4       37.10       18.64     16.66 o 
  28   1   4        1.15       -8.63     20.05 o 
  29   1   4        9.78       31.62     46.37 o 
   0   2   4    21111.46    21468.62    594.53 o 
   1   2   4     4284.87     4187.80     87.20 o 
   2   2   4     1603.32     1763.51     39.87 o 
   3   2   4     4706.56     4572.04    107.53 o 
   4   2   4    11219.20    11489.74    250.29 o 
   5   2   4     2351.96     2389.08     50.14 o 
   6   2   4    15111.24    14850.38    306.26 o 
   7   2   4      294.97      316.48      8.65 o 
   8   2   4     9177.03     9884.04    194.35 o 
   9   2   4      417.00      461.88     10.66 o 
  10   2   4     7974.87     8030.48    158.65 o 
  11   2   4      139.06      174.11      5.90 o 
  12   2   4     6583.49     6473.45    127.98 o 
  13   2   4     3566.18     3744.49     74.72 o 
  14   2   4     4909.53     4950.64    103.65 o 
  15   2   4       30.09       21.74      6.62 o 
  16   2   4     3171.81     3159.65     71.33 o 
  17   2   4      101.05       85.41      7.70 o 
  18   2   4     3653.09     3596.81     94.65 o 
  19   2   4       34.65       26.25      9.64 o 
  20   2   4     2514.91     2646.28     71.27 o 
  21   2   4      627.45      584.26     23.40 o 
  22   2   4     1760.06     1709.98     52.92 o 
  23   2   4        1.50      -18.95     15.11 o 
  24   2   4     2140.12     2175.99     75.37 o 
  25   2   4      175.57      170.82     22.25 o 
  26   2   4      676.23      684.72     32.75 o 
  27   2   4       20.62       12.47     20.28 o 
  28   2   4       37.87       52.67     21.34 o 
  29   2   4       16.22        4.58     21.89 o 
   1   3   4     1342.18     1371.72     27.92 o 
   2   3   4     5137.31     4984.34     97.94 o 
   3   3   4     2440.05     2168.79     51.72 o 
   4   3   4       26.80       55.29      6.36 o 
   5   3   4      378.93      437.66     14.80 o 
   6   3   4       50.96       79.72      6.41 o 
   7   3   4      309.07      370.33      9.97 o 
   8   3   4      881.12      878.31     22.31 o 
   9   3   4      113.44      129.71      4.95 o 
  10   3   4      370.75      427.89     11.31 o 
  11   3   4      948.75      953.01     21.61 o 
  12   3   4      200.32      225.68      8.35 o 
  13   3   4      275.39      269.99      8.03 o 
  14   3   4        6.44        5.27      4.84 o 
  15   3   4       55.51       42.76      7.87 o 
  16   3   4      250.29      303.58     11.78 o 
  17   3   4      359.79      403.20     14.08 o 
  18   3   4     1432.10     1392.32     49.10 o 
  19   3   4        5.50       33.46     15.15 o 
  20   3   4      100.97       73.58     14.72 o 
  21   3   4       25.75        5.09     13.92 o 
  22   3   4      432.05      479.83     24.55 o 
  23   3   4      741.33      630.24     29.53 o 
  24   3   4      195.02      139.17     18.61 o 
  25   3   4       72.51       54.53     18.17 o 
  26   3   4        1.19       30.41     20.00 o 
  27   3   4      188.84      147.51     24.60 o 
  28   3   4        9.85        9.61     21.97 o 
   0   4   4    15095.72    15133.18    420.18 o 
   1   4   4     1428.44     1425.60     29.20 o 
   2   4   4     2848.20     2619.30     52.33 o 
   3   4   4      110.32      132.29      6.63 o 
   4   4   4     1776.97     1648.11     40.17 o 
   5   4   4     1792.58     1750.56     42.50 o 
   6   4   4     5016.76     5237.32    123.48 o 
   7   4   4       64.26       71.52      6.05 o 
   8   4   4     4248.44     4579.72    108.17 o 
   9   4   4      161.60      233.23      7.83 o 
  10   4   4      635.82      555.68     14.51 o 
  11   4   4      143.96      136.81     10.53 o 
  12   4   4      900.06      833.03     20.87 o 
  13   4   4        1.26        4.09      5.91 o 
  14   4   4     2780.77     2682.83     65.22 o 
  15   4   4       98.95      120.18      8.58 o 
  16   4   4     2741.69     2692.00     71.60 o 
  17   4   4      201.65      215.29     17.96 o 
  18   4   4       15.47       -3.29     13.13 o 
  19   4   4      781.99      795.87     32.64 o 
  20   4   4       41.15       25.80     17.36 o 
  21   4   4       33.42       17.00     15.10 o 
  22   4   4     2179.90     2103.19     72.27 o 
  23   4   4      149.13      187.75     19.87 o 
  24   4   4      792.97      854.06     36.81 o 
  25   4   4       31.91       20.37     19.30 o 
  26   4   4      597.76      564.23     30.46 o 
  27   4   4        0.98      -20.44     24.16 o 
   1   5   4       71.72       75.35      5.75 o 
   2   5   4     5040.02     5008.05     99.00 o 
   3   5   4        6.68       14.24      4.26 o 
   4   5   4     3482.82     3636.95     86.27 o 
   5   5   4       77.68       88.42      8.28 o 
   6   5   4      148.72      157.16      9.19 o 
   7   5   4      483.52      514.96     18.65 o 
   8   5   4      106.35      134.01      7.51 o 
   9   5   4      108.15       97.28      8.73 o 
  10   5   4       50.33       55.98     10.82 o 
  11   5   4      320.69      363.15     12.33 o 
  12   5   4       51.86       49.35      6.77 o 
  13   5   4     1145.87     1148.06     27.89 o 
  14   5   4      203.06      173.41     13.84 o 
  15   5   4      566.79      631.64     19.06 o 
  16   5   4     1472.97     1526.53     42.88 o 
  17   5   4      174.05      167.16     12.23 o 
  18   5   4       89.94      114.82     13.06 o 
  19   5   4        0.76       -1.33     14.40 o 
  20   5   4        0.01       -8.29     14.61 o 
  21   5   4       23.89       25.34     16.13 o 
  22   5   4      166.91      201.44     21.14 o 
  23   5   4       76.55       49.33     18.08 o 
  24   5   4      139.66      100.63     22.73 o 
  25   5   4       26.60       17.59     23.07 o 
  26   5   4       35.01       48.81     19.92 o 
   0   6   4    12531.62    12383.30    344.06 o 
   1   6   4      159.61      169.97      7.07 o 
   2   6   4     1873.57     1855.10     39.94 o 
   3   6   4      498.38      522.84     20.68 o 
   4   6   4     1151.34     1127.09     28.82 o 
   5   6   4      971.44      957.68     25.09 o 
   6   6   4     2770.44     2868.15     68.81 o 
   7   6   4       95.89       91.88     11.73 o 
   8   6   4     1673.60     1796.89     44.50 o 
   9   6   4       26.34       22.12      8.13 o 
  10   6   4      415.60      389.86     15.93 o 
  11   6   4       56.42       54.57      9.84 o 
  12   6   4      451.38      474.28     15.23 o 
  13   6   4       51.41       66.45      9.73 o 
  14   6   4     1215.20     1254.21     33.16 o 
  15   6   4       53.52       44.29      9.89 o 
  16   6   4     1786.26     1813.96     50.39 o 
  17   6   4       18.32       27.09     16.96 o 
  18   6   4     1412.75     1357.76     43.67 o 
  19   6   4      447.41      475.73     67.64 o 
  20   6   4      370.29      423.47     39.22 o 
  21   6   4       10.83       29.02     20.79 o 
  22   6   4     1270.43     1413.51     60.50 o 
  23   6   4       30.30       75.86     23.04 o 
  24   6   4      466.60      481.26     64.00 o 
  25   6   4        0.00        3.65     20.68 o 
   1   7   4       61.21       84.78      8.44 o 
   2   7   4      320.49      295.50     11.08 o 
   3   7   4       13.31       16.46      6.96 o 
   4   7   4       17.80       21.24      7.03 o 
   5   7   4       62.37       54.15      8.83 o 
   6   7   4       16.07        9.13      7.31 o 
   7   7   4      124.68      154.40      9.19 o 
   8   7   4      177.53      178.25     12.34 o 
   9   7   4       37.40       54.39      8.36 o 
  10   7   4       45.77       47.65      8.29 o 
  11   7   4       20.73       25.81      8.28 o 
  12   7   4      334.83      318.60     13.49 o 
  13   7   4       84.54       92.65     11.32 o 
  14   7   4       98.30      119.16     14.56 o 
  15   7   4      147.84      147.84     11.08 o 
  16   7   4       60.27       55.96     13.70 o 
  17   7   4      293.15      325.15     32.59 o 
  18   7   4        9.71       -1.42     13.75 o 
  19   7   4      136.06      145.07     27.03 o 
  20   7   4        0.54        3.96     17.77 o 
  21   7   4       22.18       -5.54     17.29 o 
  22   7   4        0.00        6.29     18.05 o 
  23   7   4       72.29       73.74     21.71 o 
   0   8   4     1807.04     1905.18     73.24 o 
   1   8   4       53.08       47.43      8.59 o 
   2   8   4     1641.85     1683.21     42.40 o 
   3   8   4        6.72        8.00      8.53 o 
   4   8   4      221.39      212.82     11.68 o 
   5   8   4        1.04        2.10      8.89 o 
   6   8   4      143.93      138.87      9.64 o 
   7   8   4       86.95      116.25      8.88 o 
   8   8   4      280.54      291.42     15.28 o 
   9   8   4       12.68       11.61      8.26 o 
  10   8   4      716.70      758.29     20.58 o 
  11   8   4       56.69       58.36      9.08 o 
  12   8   4      975.17      961.90     24.86 o 
  13   8   4       60.04       41.09      9.44 o 
  14   8   4      123.62      109.74     11.55 o 
  15   8   4       45.48       47.99     11.56 o 
  16   8   4      298.37      332.79     18.09 o 
  17   8   4        3.50       -2.60     13.99 o 
  18   8   4      299.96      276.87     20.99 o 
  19   8   4       36.76       -1.48     25.41 o 
  20   8   4      314.97      314.69     24.10 o 
  21   8   4       88.50       82.52     21.78 o 
   1   9   4       66.28       74.43     11.46 o 
   2   9   4       19.73        4.44      9.92 o 
   3   9   4       37.08       37.77     10.86 o 
   4   9   4        0.96       -8.25     10.71 o 
   5   9   4       35.40       15.71     11.53 o 
   6   9   4       44.13       25.26     10.77 o 
   7   9   4       11.58       -1.24     10.41 o 
   8   9   4       51.42       58.60     11.08 o 
   9   9   4      132.56      114.18     12.17 o 
  10   9   4        3.78       -1.57     10.22 o 
  11   9   4        5.36        0.30     11.03 o 
  12   9   4        8.22        1.82     10.89 o 
  13   9   4       89.81       74.43     11.30 o 
  14   9   4        7.05        5.31     11.90 o 
  15   9   4       15.50       24.55     12.59 o 
  16   9   4        0.01        0.01     13.85 o 
  17   9   4       66.53       55.24     16.76 o 
  18   9   4       47.62       38.64     17.63 o 
  19   9   4        0.52        9.42     21.21 o 
   0  10   4       99.45      130.23     18.17 o 
   1  10   4        6.63       17.56     12.03 o 
   2  10   4      448.64      475.55     25.16 o 
   3  10   4        5.86       17.81     13.02 o 
   4  10   4      652.85      673.13     32.39 o 
   5  10   4       28.43       38.91     12.91 o 
   6  10   4      222.85      240.27     16.42 o 
   7  10   4        0.00        8.17     13.19 o 
   8  10   4      168.50      181.81     15.45 o 
   9  10   4       52.58       43.28     14.29 o 
  10  10   4      147.33      177.78     24.21 o 
  11  10   4        0.01        4.40     13.00 o 
  12  10   4      262.85      298.60     22.90 o 
  13  10   4        0.04       -6.82     14.04 o 
  14  10   4      222.74      249.50     20.36 o 
  15  10   4       19.01       13.18     15.98 o 
   1  11   4       16.30        5.28     15.82 o 
   2  11   4        8.84       21.48     15.38 o 
   3  11   4        0.53       -3.51     15.40 o 
   4  11   4       39.60       61.31     15.40 o 
   5  11   4        7.30       20.55     14.67 o 
   6  11   4        5.28        5.65     14.70 o 
   7  11   4        9.51       -6.00     14.98 o 
   8  11   4        2.64       -2.51     14.97 o 
   9  11   4       17.64       12.34     16.40 o 
  10  11   4        1.53       10.84     16.12 o 
   1   1   5    23204.22    22631.04    567.71 o 
   2   1   5        0.34        0.10      3.42 o 
   3   1   5     6977.25     6901.41    161.26 o 
   4   1   5      359.48      308.94     14.34 o 
   5   1   5     3933.96     4156.35     86.35 o 
   6   1   5       80.76      112.78      7.59 o 
   7   1   5    11260.12    11443.83    225.13 o 
   8   1   5     3028.99     3184.38     63.25 o 
   9   1   5    27824.37    28149.94    552.18 o 
  10   1   5     1112.87     1388.00     28.58 o 
  11   1   5     6973.67     6588.41    130.28 o 
  12   1   5        2.01       13.37      6.45 o 
  13   1   5     8326.48     8124.29    160.56 o 
  14   1   5     1465.55     1450.44     34.14 o 
  15   1   5     2632.27     2692.58     61.22 o 
  16   1   5      121.19      126.73      8.13 o 
  17   1   5     4546.97     4528.28    101.57 o 
  18   1   5      179.42      227.84     12.53 o 
  19   1   5      367.50      381.69     18.68 o 
  20   1   5      491.30      416.24     16.81 o 
  21   1   5       12.82       12.74     11.34 o 
  22   1   5      152.47      204.61     16.78 o 
  23   1   5      912.05      984.06     34.14 o 
  24   1   5       21.30       -2.23     14.27 o 
  25   1   5     2389.37     2324.94     70.72 o 
  26   1   5        5.58        4.19     16.38 o 
  27   1   5      298.08      330.11     24.43 o 
  28   1   5       72.34       57.23     21.52 o 
  29   1   5      366.62      309.31     36.30 o 
   0   2   5     3700.41     3569.54    100.37 o 
   1   2   5      127.37      122.03      6.47 o 
   2   2   5     2262.31     2313.53     55.28 o 
   3   2   5       60.78       44.08      4.28 o 
   4   2   5     5287.56     4981.82    117.41 o 
   5   2   5     6191.52     6128.70    133.97 o 
   6   2   5      590.14      522.05     12.23 o 
   7   2   5       18.40       46.89      8.22 o 
   8   2   5     1611.89     1680.29     34.16 o 
   9   2   5     2131.11     2271.08     45.64 o 
  10   2   5      269.07      276.68      9.19 o 
  11   2   5      244.30      236.04      7.78 o 
  12   2   5       45.37       51.78      4.84 o 
  13   2   5       15.90       12.10      6.23 o 
  14   2   5       62.08       29.56      6.26 o 
  15   2   5       94.67      122.76      9.73 o 
  16   2   5      110.34      115.73      8.08 o 
  17   2   5      721.13      731.43     19.51 o 
  18   2   5      170.32      161.25     11.18 o 
  19   2   5      315.80      378.99     19.78 o 
  20   2   5       28.96       34.03     11.84 o 
  21   2   5     1144.66     1086.01     36.33 o 
  22   2   5      269.85      294.29     22.41 o 
  23   2   5       35.99       24.47     22.19 o 
  24   2   5        3.57      -25.33     17.76 o 
  25   2   5        0.75      -25.80     17.20 o 
  26   2   5        1.13       11.85     18.96 o 
  27   2   5        9.20       13.16     19.78 o 
  28   2   5        1.49       12.38     29.19 o 
   1   3   5     3780.85     3764.85     74.89 o 
   2   3   5      197.68      219.54     13.06 o 
   3   3   5      436.02      422.81     18.25 o 
   4   3   5     2057.61     2142.54     55.72 o 
   5   3   5    10640.83    10965.76    257.02 o 
   6   3   5      288.85      280.67      9.27 o 
   7   3   5    12342.06    12308.50    268.32 o 
   8   3   5      535.18      590.17     14.97 o 
   9   3   5     3701.79     3544.04     73.95 o 
  10   3   5      191.54      195.68      8.67 o 
  11   3   5     2054.89     2042.37     41.78 o 
  12   3   5      478.59      453.65     13.10 o 
  13   3   5     3929.26     3908.00     81.81 o 
  14   3   5       11.01       11.34      6.78 o 
  15   3   5     1937.73     1994.44     49.28 o 
  16   3   5       19.06       20.41      8.09 o 
  17   3   5     3642.99     3563.34     93.47 o 
  18   3   5      536.74      542.69     34.21 o 
  19   3   5     1277.16     1286.37     46.39 o 
  20   3   5        0.78        2.09     13.64 o 
  21   3   5      439.02      387.70     26.24 o 
  22   3   5       52.38       55.64     15.82 o 
  23   3   5      997.74      904.64     37.02 o 
  24   3   5      560.53      565.48     29.27 o 
  25   3   5     1322.22     1342.76     51.09 o 
  26   3   5        2.55      -28.94     19.29 o 
  27   3   5      388.53      392.66     27.23 o 
  28   3   5       10.56       -8.07     21.89 o 
   0   4   5     2901.36     2767.89     77.97 o 
   1   4   5       19.84       24.02      3.87 o 
   2   4   5       81.58      104.86      6.84 o 
   3   4   5      515.95      488.86     13.78 o 
   4   4   5       61.30       64.05      5.85 o 
   5   4   5       42.98       23.38      5.76 o 
   6   4   5      249.68      281.77      9.73 o 
   7   4   5        7.99       19.20      5.62 o 
   8   4   5      650.95      693.86     18.81 o 
   9   4   5      741.01      808.66     19.83 o 
  10   4   5       21.46       25.30      6.19 o 
  11   4   5       69.76       68.52      8.26 o 
  12   4   5       66.60       72.29      6.78 o 
  13   4   5      467.11      482.57     13.92 o 
  14   4   5      254.82      257.73     10.90 o 
  15   4   5      204.63      233.49     12.34 o 
  16   4   5      115.80      117.31     10.59 o 
  17   4   5      597.94      562.76     19.84 o 
  18   4   5      100.86      114.63     12.99 o 
  19   4   5      413.19      381.00     21.41 o 
  20   4   5        9.73       -5.11     17.28 o 
  21   4   5      141.87      147.39     17.26 o 
  22   4   5       63.67       62.12     17.28 o 
  23   4   5        5.17      -14.78     16.96 o 
  24   4   5      117.28      151.36     19.62 o 
  25   4   5       90.17       74.11     20.18 o 
  26   4   5        3.86       16.05     21.46 o 
  27   4   5        0.19        2.60     40.13 o 
   1   5   5    12033.14    11907.10    234.13 o 
   2   5   5      160.66      201.08      7.57 o 
   3   5   5      330.22      304.55     10.22 o 
   4   5   5      684.03      708.65     19.14 o 
   5   5   5      988.61     1018.14     26.37 o 
   6   5   5     1164.13     1157.45     29.49 o 
   7   5   5     3538.96     3514.92     78.43 o 
   8   5   5       29.81       44.73      6.85 o 
   9   5   5     2233.95     2245.68     54.66 o 
  10   5   5      434.76      439.48     18.15 o 
  11   5   5      915.50      986.25     26.10 o 
  12   5   5       46.99       31.09      6.77 o 
  13   5   5     1703.65     1656.99     39.09 o 
  14   5   5        3.44       17.93      8.22 o 
  15   5   5      574.43      577.68     18.15 o 
  16   5   5      103.91      132.38     20.94 o 
  17   5   5     1077.43     1057.46     31.64 o 
  18   5   5      854.34      835.83     29.74 o 
  19   5   5      979.39      956.48     37.77 o 
  20   5   5        3.33      -10.83     15.61 o 
  21   5   5     1776.68     1811.24     64.33 o 
  22   5   5      400.67      374.91     25.50 o 
  23   5   5      982.32      943.95     39.29 o 
  24   5   5        9.98      -22.63     18.67 o 
  25   5   5      292.82      384.90     59.84 o 
  26   5   5       41.41       41.13     24.62 o 
   0   6   5      444.32      476.31     19.05 o 
   1   6   5      978.89      972.80     22.34 o 
   2   6   5       89.34      102.92      6.55 o 
   3   6   5      684.48      682.20     18.83 o 
   4   6   5      140.25      139.83     11.80 o 
   5   6   5      318.99      338.26     11.78 o 
   6   6   5       79.24       80.41      7.54 o 
   7   6   5      173.67      148.49     13.18 o 
   8   6   5       42.48       32.26      9.82 o 
   9   6   5        5.19        1.11      7.16 o 
  10   6   5       59.18       55.00      8.07 o 
  11   6   5       42.83       39.84      8.13 o 
  12   6   5      110.10      119.50      9.50 o 
  13   6   5      481.89      457.97     17.05 o 
  14   6   5       12.99       19.71      9.31 o 
  15   6   5      171.34      182.77     14.29 o 
  16   6   5        8.21       15.30     10.75 o 
  17   6   5       31.58       11.62     11.57 o 
  18   6   5       30.56       40.76     13.24 o 
  19   6   5       10.79       25.79     17.11 o 
  20   6   5       28.05       12.20     18.30 o 
  21   6   5        0.19        1.95     18.11 o 
  22   6   5        0.87       -8.83     20.97 o 
  23   6   5       20.22       19.92     22.71 o 
  24   6   5        4.08       15.06     31.76 o 
  25   6   5        1.33       42.02     25.04 o 
   1   7   5     5289.88     5047.93    111.44 o 
   2   7   5        5.20        7.14      6.74 o 
   3   7   5      228.73      247.09     11.70 o 
   4   7   5       20.74       33.33      7.66 o 
   5   7   5     1084.38     1128.33     29.64 o 
   6   7   5      114.38      114.30      9.12 o 
   7   7   5     2923.00     2892.36     69.93 o 
   8   7   5        0.01        7.45      8.33 o 
   9   7   5      560.28      557.36     17.46 o 
  10   7   5       32.10       34.80      8.56 o 
  11   7   5      265.22      272.17     19.97 o 
  12   7   5       27.42       35.46     10.26 o 
  13   7   5      168.26      171.06     11.26 o 
  14   7   5      436.29      437.19     16.30 o 
  15   7   5      393.58      391.49     15.88 o 
  16   7   5      144.11      115.92     13.03 o 
  17   7   5     1237.16     1259.55     37.25 o 
  18   7   5       43.61       27.25     16.23 o 
  19   7   5      850.86      789.74     39.08 o 
  20   7   5       81.08       56.49     21.99 o 
  21   7   5      585.97      587.41     34.19 o 
  22   7   5        3.51      -20.83     23.20 o 
  23   7   5      443.14      436.93     36.80 o 
   0   8   5      116.29      137.13     12.91 o 
   1   8   5      293.16      285.07     14.96 o 
   2   8   5        2.35       17.70      9.14 o 
   3   8   5        9.27       -0.71      9.15 o 
   4   8   5      165.22      209.22     16.82 o 
   5   8   5      465.22      458.19     17.10 o 
   6   8   5      151.69      144.04     11.12 o 
   7   8   5       38.69       47.35     10.02 o 
   8   8   5       12.05       16.88      9.07 o 
   9   8   5       66.15       68.68     10.15 o 
  10   8   5        0.01       -7.88      9.45 o 
  11   8   5      164.12      168.69     20.19 o 
  12   8   5      266.64      220.65     12.55 o 
  13   8   5       21.36       24.22     10.82 o 
  14   8   5      101.94       88.73     12.97 o 
  15   8   5       23.46       27.36     12.43 o 
  16   8   5       11.14        0.31     13.11 o 
  17   8   5        2.48        1.19     14.80 o 
  18   8   5       21.11       -2.55     15.38 o 
  19   8   5        3.84        3.50     17.31 o 
  20   8   5        9.37       29.77     19.00 o 
  21   8   5        6.10       10.46     27.00 o 
   1   9   5      501.16      472.50     18.36 o 
   2   9   5       23.93       17.45     11.75 o 
   3   9   5      263.76      286.76     18.34 o 
   4   9   5        1.14       10.07     10.85 o 
   5   9   5       82.70       97.91     11.63 o 
   6   9   5       59.79       44.51     11.32 o 
   7   9   5      195.11      177.26     15.69 o 
   8   9   5        2.76        2.75     11.01 o 
   9   9   5      285.09      278.54     14.80 o 
  10   9   5        5.72        9.15     11.56 o 
  11   9   5      134.09      149.80     14.31 o 
  12   9   5        0.35       -4.93     12.09 o 
  13   9   5       91.97      103.11     14.15 o 
  14   9   5       22.48       31.80     12.88 o 
  15   9   5      158.92      163.60     14.34 o 
  16   9   5        2.18       10.30     14.42 o 
  17   9   5      279.90      304.84     39.61 o 
  18   9   5       10.36        2.78     17.71 o 
   0  10   5      402.25      387.42     24.93 o 
   1  10   5        0.44       12.65     11.75 o 
   2  10   5       38.64       32.92     13.05 o 
   3  10   5        1.99       -6.06     12.90 o 
   4  10   5       30.60       46.32     13.35 o 
   5  10   5        7.67        6.40     13.39 o 
   6  10   5       14.17       -5.28     13.26 o 
   7  10   5        7.47       -0.89     13.55 o 
   8  10   5        0.32        1.64     13.74 o 
   9  10   5       26.82       26.46     14.49 o 
  10  10   5        8.52      -10.38     13.13 o 
  11  10   5        0.56        2.49     12.94 o 
  12  10   5        4.48        5.20     14.02 o 
  13  10   5        0.15       -2.46     15.73 o 
  14  10   5        4.26       13.64     16.65 o 
  15  10   5        1.85       18.03     17.44 o 
   1  11   5       85.67       57.95     16.15 o 
   2  11   5       10.88       -3.04     15.01 o 
   3  11   5       83.07       69.82     15.87 o 
   4  11   5        5.53        6.18     15.45 o 
   5  11   5       92.55      119.97     16.43 o 
   6  11   5        8.88        4.48     15.12 o 
   7  11   5       38.30       37.43     15.77 o 
   8  11   5        4.55       11.25     16.01 o 
   9  11   5       85.38       67.03     16.33 o 
   0   0   6      982.00      856.66     57.59 o 
   1   0   6     1044.97      954.43     45.34 o 
   2   0   6      395.38      420.93     17.88 o 
   3   0   6      848.48      818.53     27.22 o 
   4   0   6    15083.71    14934.99    460.05 o 
   5   0   6      867.30      863.76     26.14 o 
   6   0   6    25548.37    25373.55    703.99 o 
   7   0   6       36.36       40.87      7.12 o 
   8   0   6    15601.49    16044.94    445.30 o 
   9   0   6     1809.70     1851.26     53.35 o 
  10   0   6       68.00       67.28      6.97 o 
  11   0   6      207.68      222.12     10.79 o 
  12   0   6     2765.20     2623.71     74.96 o 
  13   0   6      104.73      125.73      9.96 o 
  14   0   6     8163.15     8618.71    270.36 o 
  15   0   6       20.41        5.77      9.68 o 
  16   0   6     6111.94     5843.46    184.55 o 
  17   0   6       11.53       13.27     10.77 o 
  18   0   6     1237.93     1252.59     43.95 o 
  19   0   6       16.38       20.45     14.52 o 
  20   0   6      151.58      172.86     17.88 o 
  21   0   6       92.30       85.05     16.90 o 
  22   0   6     1326.23     1267.26     53.70 o 
  23   0   6       55.20       59.36     21.74 o 
  24   0   6     1885.73     1950.15     94.28 o 
  25   0   6        1.08      -11.44     56.59 o 
  26   0   6     1103.20     1095.09     61.75 o 
  27   0   6        0.19      -44.14     29.43 o 
  28   0   6      222.63      218.46     34.10 o 
   1   1   6     4557.31     4419.49    121.77 o 
   2   1   6      570.37      533.21     14.34 o 
   3   1   6      375.16      347.40      9.52 o 
   4   1   6     4897.79     4953.66    108.54 o 
   5   1   6      799.57      807.94     18.34 o 
   6   1   6        7.26       11.61      4.72 o 
   7   1   6      644.88      673.44     14.87 o 
   8   1   6     6914.48     7063.40    147.71 o 
   9   1   6        4.38       -5.21      4.00 o 
  10   1   6        4.38        2.23      4.37 o 
  11   1   6      772.00      759.92     16.87 o 
  12   1   6      108.06      143.30      6.57 o 
  13   1   6      106.74       90.40      9.84 o 
  14   1   6      114.96      107.03      7.57 o 
  15   1   6      214.60      254.34     17.07 o 
  16   1   6        4.14       -7.88      8.43 o 
  17   1   6      244.48      242.44     10.41 o 
  18   1   6       21.40       22.42      8.20 o 
  19   1   6       37.32       23.82     10.33 o 
  20   1   6        0.66      -16.19     10.79 o 
  21   1   6      268.33      244.51     16.12 o 
  22   1   6       11.23       10.85     14.71 o 
  23   1   6       48.82       36.83     14.72 o 
  24   1   6        6.97       12.53     14.93 o 
  25   1   6      219.21      186.36     17.93 o 
  26   1   6       46.38       20.48     19.93 o 
  27   1   6       16.17       18.32     21.46 o 
  28   1   6        1.27      -22.05     21.70 o 
   0   2   6      927.14      984.47     32.66 o 
   1   2   6      773.44      768.64     18.49 o 
   2   2   6      317.14      350.10     10.44 o 
   3   2   6     1529.11     1485.87     36.30 o 
   4   2   6     3493.96     3495.32     82.75 o 
   5   2   6      401.38      394.99     10.99 o 
   6   2   6     9566.27     9868.44    215.37 o 
   7   2   6      127.00      126.00      5.54 o 
   8   2   6    15977.23    16254.80    335.08 o 
   9   2   6       95.05      139.90      6.83 o 
  10   2   6     1585.59     1646.19     33.59 o 
  11   2   6       86.92       70.89      5.20 o 
  12   2   6     8068.57     7788.14    153.92 o 
  13   2   6      829.42      890.65     19.68 o 
  14   2   6     4936.78     4810.31    107.70 o 
  15   2   6       36.28       39.47      7.23 o 
  16   2   6     1405.17     1309.23     31.69 o 
  17   2   6      242.46      201.42     18.62 o 
  18   2   6      699.65      758.66     22.11 o 
  19   2   6      111.81      139.10     13.00 o 
  20   2   6      389.49      399.52     18.96 o 
  21   2   6      132.87      126.24     14.50 o 
  22   2   6     1333.75     1395.18     50.72 o 
  23   2   6      164.09      184.54     18.87 o 
  24   2   6     1454.28     1383.02     51.48 o 
  25   2   6        2.25      -13.68     17.89 o 
  26   2   6     1603.34     1609.75     59.57 o 
  27   2   6        0.10       -3.56     20.70 o 
  28   2   6      427.39      436.79     60.75 o 
   1   3   6       51.26       90.54      6.31 o 
   2   3   6     1307.90     1391.30     32.27 o 
   3   3   6      251.29      327.31      9.52 o 
   4   3   6      552.91      608.99     15.40 o 
   5   3   6      110.89      128.88     10.31 o 
   6   3   6        0.59        6.99      5.19 o 
   7   3   6       15.60       16.84      4.90 o 
   8   3   6      368.81      461.41     12.47 o 
   9   3   6      839.14      853.44     19.55 o 
  10   3   6      134.55      167.96      7.77 o 
  11   3   6       99.17       77.22      8.39 o 
  12   3   6      158.15      169.58      8.11 o 
  13   3   6      325.87      331.78     10.21 o 
  14   3   6        0.32      -10.62      7.08 o 
  15   3   6     3271.90     3306.89     79.93 o 
  16   3   6      318.53      280.80     17.34 o 
  17   3   6       74.23       58.95     10.38 o 
  18   3   6       79.46       76.84     20.68 o 
  19   3   6       16.92        0.72     19.71 o 
  20   3   6      714.64      656.83     28.39 o 
  21   3   6      199.75      254.02     23.01 o 
  22   3   6      126.46      146.76     29.62 o 
  23   3   6      120.56      115.41     18.64 o 
  24   3   6       66.40       78.99     22.01 o 
  25   3   6        0.55      -11.28     17.88 o 
  26   3   6       18.55        8.14     19.93 o 
  27   3   6      104.80      124.53     23.21 o 
   0   4   6     8068.02     8244.47    230.10 o 
   1   4   6        2.28        3.02      4.26 o 
   2   4   6     2397.37     2319.55     52.53 o 
   3   4   6      449.91      461.43     14.27 o 
   4   4   6     5697.93     5563.69    131.24 o 
   5   4   6      202.47      203.12     12.08 o 
   6   4   6     3932.13     4146.93     98.43 o 
   7   4   6        0.16       -4.77      6.01 o 
   8   4   6     2435.46     2582.16     62.17 o 
   9   4   6      556.71      582.90     18.82 o 
  10   4   6     2114.97     2151.96     52.45 o 
  11   4   6      481.48      453.04     13.52 o 
  12   4   6     2235.37     2129.20     49.09 o 
  13   4   6       24.96       38.66      7.10 o 
  14   4   6     3348.26     3219.19     78.09 o 
  15   4   6       15.47       16.70     12.53 o 
  16   4   6     2208.21     2112.43     57.45 o 
  17   4   6       98.43      104.84     11.66 o 
  18   4   6     3155.15     3052.76     89.73 o 
  19   4   6        3.19      -17.78     20.94 o 
  20   4   6     1158.78     1277.90     47.18 o 
  21   4   6      605.11      582.96     28.79 o 
  22   4   6      949.00     1032.79     40.79 o 
  23   4   6        2.69      -23.62     17.96 o 
  24   4   6      920.04      774.57     34.77 o 
  25   4   6       42.25       48.63     22.11 o 
  26   4   6      372.86      388.54     27.81 o 
   1   5   6      159.70      150.82      9.07 o 
   2   5   6        2.65       -2.64      5.57 o 
   3   5   6       18.44        7.25      6.01 o 
   4   5   6      444.39      451.80     17.36 o 
   5   5   6       60.54       66.82      7.75 o 
   6   5   6      991.03     1079.67     28.18 o 
   7   5   6        1.47       -9.63      6.42 o 
   8   5   6       13.79       30.48      7.00 o 
   9   5   6      238.30      215.72     10.07 o 
  10   5   6        3.97        0.88      7.23 o 
  11   5   6      349.88      355.59     14.73 o 
  12   5   6      174.99      186.54     10.89 o 
  13   5   6      302.84      276.19     11.10 o 
  14   5   6        0.02        4.60      8.57 o 
  15   5   6      318.11      361.93     16.03 o 
  16   5   6       11.78       21.76     10.83 o 
  17   5   6      410.81      424.59     17.61 o 
  18   5   6        9.90        9.28     12.61 o 
  19   5   6        7.56       13.53     14.90 o 
  20   5   6      111.69      106.30     21.43 o 
  21   5   6       98.68      102.76     18.00 o 
  22   5   6       22.71       12.14     30.75 o 
  23   5   6      260.20      227.86     30.36 o 
  24   5   6       11.56       18.46     19.59 o 
  25   5   6        3.66       24.45     21.58 o 
   0   6   6     3357.19     3361.77    106.08 o 
   1   6   6      237.23      277.44     10.03 o 
   2   6   6     3250.26     3231.57     76.75 o 
   3   6   6       53.89       66.37      8.30 o 
   4   6   6     1392.85     1358.96     45.93 o 
   5   6   6       12.02       11.22      7.97 o 
   6   6   6      962.20      967.04     25.77 o 
   7   6   6       57.97       49.42      7.73 o 
   8   6   6      268.19      304.53     13.62 o 
   9   6   6        1.15      -10.13      7.56 o 
  10   6   6      320.87      320.18     12.73 o 
  11   6   6      232.33      238.28     14.30 o 
  12   6   6     1535.26     1484.23     44.26 o 
  13   6   6       30.24       42.07      8.76 o 
  14   6   6      467.72      452.76     23.95 o 
  15   6   6      173.03      149.11     12.62 o 
  16   6   6      510.42      571.90     22.59 o 
  17   6   6      232.19      198.57     13.86 o 
  18   6   6      571.54      606.26     24.83 o 
  19   6   6       69.31       63.31     17.67 o 
  20   6   6      705.68      743.40     52.06 o 
  21   6   6        4.36      -14.44     18.26 o 
  22   6   6      834.70      838.84     43.19 o 
  23   6   6        7.34       21.77     23.27 o 
  24   6   6      604.79      629.08     37.94 o 
   1   7   6      190.43      176.10      9.20 o 
   2   7   6      852.13      844.81     23.38 o 
   3   7   6       36.87       32.95      8.71 o 
   4   7   6        1.81       -6.76      8.10 o 
   5   7   6      532.91      529.20     18.05 o 
   6   7   6       99.91       84.63      8.77 o 
   7   7   6        3.66        7.71      8.24 o 
   8   7   6       52.53       69.36      9.46 o 
   9   7   6       28.00       23.10      8.95 o 
  10   7   6        0.05        4.55     11.15 o 
  11   7   6      125.21      123.63     10.44 o 
  12   7   6        0.89       -6.36      9.50 o 
  13   7   6      120.84      110.80     11.75 o 
  14   7   6       33.74       23.68     10.57 o 
  15   7   6        5.83       -0.86     10.80 o 
  16   7   6       13.77        7.79     12.81 o 
  17   7   6        0.66       -0.28     12.67 o 
  18   7   6        1.51       -5.37     15.11 o 
  19   7   6       25.81       -0.52     20.18 o 
  20   7   6        4.01       -2.12     20.70 o 
  21   7   6        0.07      -13.86     22.81 o 
  22   7   6        0.92        9.33     25.40 o 
   0   8   6     5025.59     5196.06    163.18 o 
   1   8   6       55.18      110.12      9.32 o 
   2   8   6     1547.76     1591.96     43.77 o 
   3   8   6      113.81      138.02     10.97 o 
   4   8   6      793.39      754.62     23.69 o 
   5   8   6       48.58       46.77      9.81 o 
   6   8   6      166.16      146.99     11.40 o 
   7   8   6        3.53       -3.51      9.81 o 
   8   8   6       84.07       97.00     11.31 o 
   9   8   6        6.53       -3.49     10.13 o 
  10   8   6      398.01      385.09     16.97 o 
  11   8   6       25.95       10.49     10.56 o 
  12   8   6      198.50      199.63     12.80 o 
  13   8   6        5.74       24.40     11.94 o 
  14   8   6      348.22      373.01     18.38 o 
  15   8   6        5.94       22.86     13.68 o 
  16   8   6      123.96      130.64     16.95 o 
  17   8   6        7.98       27.30     15.84 o 
  18   8   6      351.30      389.29     37.08 o 
  19   8   6        7.00        2.31     22.42 o 
  20   8   6      454.64      567.27     69.61 o 
   1   9   6      280.12      291.05     17.30 o 
   2   9   6      167.50      139.04     13.27 o 
   3   9   6       92.72       82.45     13.00 o 
   4   9   6      179.99      214.79     13.61 o 
   5   9   6       26.97       10.99     10.80 o 
   6   9   6      118.56      108.66     12.03 o 
   7   9   6       31.31       31.71     11.87 o 
   8   9   6      112.01      104.04     12.46 o 
   9   9   6       60.25       48.29     14.04 o 
  10   9   6       17.27        2.58     12.39 o 
  11   9   6        2.03      -10.62     12.14 o 
  12   9   6        1.51       -8.28     12.31 o 
  13   9   6        0.36       11.06     14.27 o 
  14   9   6       49.07       63.86     16.31 o 
  15   9   6        2.26      -11.84     14.95 o 
  16   9   6        1.10        9.11     15.34 o 
  17   9   6        1.05        7.41     17.70 o 
   0  10   6      855.57      963.85     52.16 o 
   1  10   6        1.14       15.12     13.21 o 
   2  10   6      414.02      424.65     23.23 o 
   3  10   6        0.06      -10.94     13.59 o 
   4  10   6       98.64       88.46     14.40 o 
   5  10   6        9.89       13.43     13.90 o 
   6  10   6      174.64      186.19     16.49 o 
   7  10   6        2.82       11.51     13.59 o 
   8  10   6      307.45      310.30     18.76 o 
   9  10   6        6.21       23.15     15.08 o 
  10  10   6      204.56      206.67     15.96 o 
  11  10   6        0.25        6.41     14.17 o 
  12  10   6       57.00       55.54     14.68 o 
  13  10   6        0.76        4.46     16.52 o 
  14  10   6       41.88       65.66     17.32 o 
   1  11   6        9.51        3.57     15.37 o 
   2  11   6        0.61       17.38     15.54 o 
   3  11   6       20.09        8.67     16.01 o 
   4  11   6        0.63        1.51     15.78 o 
   5  11   6        2.61       11.56     15.91 o 
   6  11   6        0.01       -2.80     16.45 o 
   7  11   6       29.72       21.93     16.14 o 
   8  11   6        0.28       -2.56     15.84 o 
   1   1   7     3562.05     3564.99     98.65 o 
   2   1   7      382.52      318.08     11.81 o 
   3   1   7      434.52      385.73     11.34 o 
   4   1   7      127.21      141.77      6.14 o 
   5   1   7    10835.96    11036.29    240.69 o 
   6   1   7       13.31        7.19      4.18 o 
   7   1   7    17415.06    18282.48    358.69 o 
   8   1   7     1560.91     1481.05     30.60 o 
   9   1   7     8739.74     8485.77    167.42 o 
  10   1   7        2.58       -8.93      5.96 o 
  11   1   7     1000.56      909.73     20.01 o 
  12   1   7      224.26      242.55      9.58 o 
  13   1   7     5729.56     5701.42    113.12 o 
  14   1   7      155.30      202.85      9.48 o 
  15   1   7     5260.49     5197.85    116.53 o 
  16   1   7      661.83      754.85     20.28 o 
  17   1   7     1795.28     1721.03     41.14 o 
  18   1   7       72.21       60.45     10.07 o 
  19   1   7       17.72       14.45     11.65 o 
  20   1   7       23.73       37.38     12.36 o 
  21   1   7      919.85      941.82     32.62 o 
  22   1   7       56.98       32.68     14.11 o 
  23   1   7     1294.53     1317.55     43.93 o 
  24   1   7        1.14       -7.54     15.81 o 
  25   1   7     1183.83     1245.95     48.14 o 
  26   1   7        9.17       -0.66     20.32 o 
  27   1   7     1048.02      964.48     60.35 o 
  28   1   7        9.21        5.97     26.98 o 
   0   2   7       46.52       46.58      9.07 o 
   1   2   7     6602.78     6745.99    171.32 o 
   2   2   7      972.03     1150.22     29.01 o 
   3   2   7      947.01     1071.40     26.97 o 
   4   2   7      676.91      623.60     16.95 o 
   5   2   7       30.28        8.72      5.30 o 
   6   2   7       12.01       19.12      6.25 o 
   7   2   7        0.01       -4.90      4.91 o 
   8   2   7       20.49        9.58      6.74 o 
   9   2   7      566.88      628.75     15.72 o 
  10   2   7      489.66      494.58     12.20 o 
  11   2   7      169.87      173.73      8.44 o 
  12   2   7      237.69      276.15      8.68 o 
  13   2   7      612.58      611.98     15.56 o 
  14   2   7      254.75      280.73     11.53 o 
  15   2   7        1.35        6.88      7.98 o 
  16   2   7      207.73      206.16     11.69 o 
  17   2   7        1.85       27.65      9.35 o 
  18   2   7        0.00       -7.84      9.36 o 
  19   2   7        5.77      -12.44     11.28 o 
  20   2   7      240.61      238.24     16.62 o 
  21   2   7       34.97       37.05     16.01 o 
  22   2   7       22.01       25.18     16.84 o 
  23   2   7       25.92       24.93     16.66 o 
  24   2   7       50.67       27.61     18.45 o 
  25   2   7       14.73       19.86     20.16 o 
  26   2   7      141.52      129.60     21.75 o 
  27   2   7        2.63       10.21     21.39 o 
   1   3   7     3071.52     2982.26     66.72 o 
   2   3   7     1738.45     1903.24     43.33 o 
   3   3   7     1519.31     1447.98     33.56 o 
   4   3   7     1356.12     1480.72     34.47 o 
   5   3   7     1716.76     1609.36     39.65 o 
   6   3   7      134.99      153.94      7.77 o 
   7   3   7     3243.74     3167.80     75.60 o 
   8   3   7        1.75       -1.09      5.50 o 
   9   3   7    11869.62    11741.40    256.42 o 
  10   3   7      348.13      364.26     10.76 o 
  11   3   7     2088.07     2007.47     43.34 o 
  12   3   7      858.33      823.17     20.58 o 
  13   3   7     2214.36     2315.58     49.58 o 
  14   3   7      333.66      320.72     12.62 o 
  15   3   7     2193.01     2188.31     59.11 o 
  16   3   7      154.79      191.82     21.74 o 
  17   3   7     1695.98     1735.38     48.51 o 
  18   3   7      482.25      474.81     26.14 o 
  19   3   7       69.37       55.75     25.60 o 
  20   3   7       48.27       30.24     15.63 o 
  21   3   7      551.62      478.54     25.07 o 
  22   3   7        9.48       16.97     17.84 o 
  23   3   7      832.92      878.23     37.67 o 
  24   3   7        0.63      -27.73     18.96 o 
  25   3   7      780.67      835.62     37.31 o 
  26   3   7        0.31        8.87     21.18 o 
  27   3   7      493.07      487.13     34.36 o 
   0   4   7     1127.76     1442.80     42.66 o 
   1   4   7      130.35      143.95      7.68 o 
   2   4   7       15.84       18.96      5.52 o 
   3   4   7      143.88      154.01      8.35 o 
   4   4   7      416.78      423.53     13.24 o 
   5   4   7      224.20      215.79      9.33 o 
   6   4   7      190.07      188.31      8.82 o 
   7   4   7     1699.91     1755.04     43.48 o 
   8   4   7       14.77       11.12      6.86 o 
   9   4   7      435.43      458.58     14.56 o 
  10   4   7        9.14        1.41      6.94 o 
  11   4   7       13.15        0.98      8.50 o 
  12   4   7        2.41       -9.75      8.75 o 
  13   4   7      249.72      280.22     13.30 o 
  14   4   7       93.94       80.82     11.63 o 
  15   4   7       18.30        1.99     13.91 o 
  16   4   7     1454.89     1409.47     40.12 o 
  17   4   7      171.45      166.66     12.89 o 
  18   4   7      834.69      841.41     27.06 o 
  19   4   7       86.91       91.05     14.29 o 
  20   4   7        0.63      -10.93     16.83 o 
  21   4   7       54.40       21.13     17.85 o 
  22   4   7      187.56      159.49     22.88 o 
  23   4   7       30.83       26.06     18.01 o 
  24   4   7        7.24       21.82     20.29 o 
  25   4   7        0.00      -10.56     20.65 o 
  26   4   7        6.92       10.59     22.87 o 
   1   5   7     3424.88     3477.25     77.42 o 
   2   5   7      144.04      158.25     10.38 o 
   3   5   7     6258.17     6384.41    150.61 o 
   4   5   7      211.17      214.10     10.93 o 
   5   5   7     2219.32     2195.12     53.84 o 
   6   5   7      147.74      168.97      9.81 o 
   7   5   7      961.97      980.57     26.20 o 
   8   5   7      198.24      177.78     13.29 o 
   9   5   7     2392.54     2378.56     58.39 o 
  10   5   7      514.72      493.44     25.77 o 
  11   5   7     1433.22     1428.70     36.74 o 
  12   5   7      278.70      288.25     15.74 o 
  13   5   7      713.21      797.84     21.49 o 
  14   5   7      523.74      491.56     17.05 o 
  15   5   7     1500.04     1644.78     46.38 o 
  16   5   7      518.45      494.43     19.25 o 
  17   5   7     2871.08     2924.20     78.29 o 
  18   5   7       51.25       67.01     14.36 o 
  19   5   7     1675.72     1649.56     52.11 o 
  20   5   7       45.59       50.40     17.50 o 
  21   5   7      770.29      778.74     34.29 o 
  22   5   7       41.14       42.10     23.67 o 
  23   5   7      710.14      702.33     33.95 o 
  24   5   7       92.67       62.90     21.17 o 
  25   5   7      631.43      642.72     77.35 o 
   0   6   7      286.28      276.53     14.73 o 
   1   6   7       30.19       26.24      7.15 o 
   2   6   7        0.94        2.71      8.00 o 
   3   6   7       48.31       42.32      8.45 o 
   4   6   7      253.04      278.80     11.52 o 
   5   6   7     1446.98     1541.03     42.25 o 
   6   6   7      321.93      337.79     15.00 o 
   7   6   7      652.78      666.01     26.80 o 
   8   6   7       29.12       13.95      8.60 o 
   9   6   7       77.93       77.87     11.36 o 
  10   6   7       69.06       71.93      9.44 o 
  11   6   7       41.69       38.18     10.17 o 
  12   6   7      290.68      300.82     13.16 o 
  13   6   7        6.50       24.91      9.19 o 
  14   6   7      162.72      150.60     14.18 o 
  15   6   7      144.92      178.02     13.41 o 
  16   6   7       26.65        4.86     11.79 o 
  17   6   7        9.79        2.52     12.56 o 
  18   6   7       12.59       -0.49     15.03 o 
  19   6   7       24.79      -14.73     20.66 o 
  20   6   7        0.46        6.55     17.75 o 
  21   6   7       16.66       -8.64     18.84 o 
  22   6   7       11.84      -13.84     18.79 o 
  23   6   7        1.76       -8.72     21.07 o 
   1   7   7     1298.36     1263.17     30.85 o 
   2   7   7       21.10       40.32      8.71 o 
   3   7   7     1662.45     1754.01     47.72 o 
   4   7   7      109.11      125.12     19.05 o 
   5   7   7      181.71      184.65     11.58 o 
   6   7   7        0.77        9.03      9.66 o 
   7   7   7       12.20       21.93     11.62 o 
   8   7   7      167.48      203.48     13.07 o 
   9   7   7     1042.86     1005.35     38.21 o 
  10   7   7       19.78       41.65     11.01 o 
  11   7   7      434.14      446.47     16.47 o 
  12   7   7        8.70        7.54     10.00 o 
  13   7   7      134.75      148.75     12.36 o 
  14   7   7        8.77       15.89     11.32 o 
  15   7   7      174.31      243.62     17.99 o 
  16   7   7       12.16        6.69     13.05 o 
  17   7   7      250.41      289.21     17.16 o 
  18   7   7        1.04        3.58     15.67 o 
  19   7   7      414.96      399.87     23.37 o 
  20   7   7      141.98      142.35     20.94 o 
  21   7   7      490.02      577.72     35.65 o 
   0   8   7      658.66      638.27     35.42 o 
   1   8   7      209.98      182.45     13.36 o 
   2   8   7      525.19      510.24     18.73 o 
   3   8   7      203.03      212.03     17.72 o 
   4   8   7       49.61       33.16     10.54 o 
   5   8   7       27.06       25.77      9.54 o 
   6   8   7        2.59        8.14     10.68 o 
   7   8   7       16.87       18.48     10.94 o 
   8   8   7       22.19       37.36     11.10 o 
   9   8   7       31.17       12.80     10.96 o 
  10   8   7       14.46       19.63     10.99 o 
  11   8   7       62.87       47.32     11.75 o 
  12   8   7       12.26       11.69     11.53 o 
  13   8   7       46.02       29.14     12.50 o 
  14   8   7        0.44      -10.20     12.15 o 
  15   8   7        0.61        6.18     14.28 o 
  16   8   7        0.47       -4.49     14.67 o 
  17   8   7        3.27       -3.87     16.24 o 
  18   8   7       88.90       53.32     20.30 o 
  19   8   7       10.94       -0.85     20.78 o 
   1   9   7     1578.89     1573.73     48.82 o 
   2   9   7       36.14       54.80     12.55 o 
   3   9   7      407.69      400.58     17.33 o 
   4   9   7       35.97       40.84     12.02 o 
   5   9   7      171.38      188.64     18.31 o 
   6   9   7       60.75       40.60     11.81 o 
   7   9   7      448.66      496.67     20.26 o 
   8   9   7       12.92       15.45     11.99 o 
   9   9   7      377.37      380.71     17.79 o 
  10   9   7       10.87       22.52     12.54 o 
  11   9   7      109.16      120.02     14.04 o 
  12   9   7       18.78       32.36     13.62 o 
  13   9   7      116.72      127.25     16.54 o 
  14   9   7        3.90        1.73     15.48 o 
  15   9   7      200.42      211.44     20.58 o 
  16   9   7       15.83        7.10     18.87 o 
   0  10   7        5.91        3.28     17.55 o 
   1  10   7       13.95       -0.53     14.13 o 
   2  10   7        1.84       -3.70     13.68 o 
   3  10   7        9.94       -7.85     14.45 o 
   4  10   7       18.46        2.58     14.30 o 
   5  10   7       15.52        3.21     14.56 o 
   6  10   7        9.31        7.72     14.12 o 
   7  10   7        2.88      -14.57     13.50 o 
   8  10   7       14.14       31.78     15.68 o 
   9  10   7        0.05       -4.90     14.08 o 
  10  10   7        9.50       12.98     14.47 o 
  11  10   7        2.74      -15.27     14.67 o 
  12  10   7       12.39        2.16     16.31 o 
   1  11   7      193.48      188.50     19.99 o 
   2  11   7        6.17       -0.26     15.90 o 
   3  11   7        4.63        8.65     15.95 o 
   4  11   7       10.97       -1.00     16.50 o 
   5  11   7        1.32       -3.75     16.17 o 
   0   0   8    33380.68    31880.90   1953.56 o 
   1   0   8      156.13      207.27     15.62 o 
   2   0   8     2210.84     2134.06     96.03 o 
   3   0   8     1781.27     1886.46     69.04 o 
   4   0   8     3741.97     3355.65    119.96 o 
   5   0   8     4389.23     4606.71    129.17 o 
   6   0   8     8756.62     8976.93    250.17 o 
   7   0   8       40.28       29.08      7.89 o 
   8   0   8    15422.52    15836.69    440.03 o 
   9   0   8       22.37       32.28      7.55 o 
  10   0   8     7484.72     7875.71    220.29 o 
  11   0   8     1306.80     1478.82     44.07 o 
  12   0   8     3867.50     3852.42    109.19 o 
  13   0   8      344.41      379.48     15.72 o 
  14   0   8     9892.59     9941.74    311.41 o 
  15   0   8       46.16       42.05     11.64 o 
  16   0   8     4683.41     4575.37    145.51 o 
  17   0   8      403.46      418.26     29.17 o 
  18   0   8      315.00      322.73     23.26 o 
  19   0   8      466.13      467.02     22.73 o 
  20   0   8       13.36       27.23     16.92 o 
  21   0   8        5.98       34.06     17.32 o 
  22   0   8     2511.23     2576.29    121.74 o 
  23   0   8      439.74      429.15     35.94 o 
  24   0   8     1477.56     1521.58    194.71 o 
  25   0   8      196.87      163.39     38.90 o 
  26   0   8     1151.25     1170.42     65.50 o 
  27   0   8        1.16       16.36     30.78 o 
   1   1   8      741.98      710.44     25.04 o 
   2   1   8      634.49      582.86     20.08 o 
   3   1   8     1000.14      989.66     25.65 o 
   4   1   8     1961.78     1975.68     48.19 o 
   5   1   8     1416.11     1554.64     35.62 o 
   6   1   8      953.52      956.31     23.16 o 
   7   1   8       87.53       89.46      5.91 o 
   8   1   8      106.78      140.91      9.03 o 
   9   1   8       13.43       16.25      5.13 o 
  10   1   8      156.64      155.13      7.80 o 
  11   1   8        9.38        6.17      5.65 o 
  12   1   8       66.24       61.43      6.75 o 
  13   1   8     1111.61     1076.89     23.65 o 
  14   1   8      107.59      119.41     10.53 o 
  15   1   8      162.93      157.36      9.48 o 
  16   1   8      573.95      631.02     18.08 o 
  17   1   8       48.07       36.34     12.95 o 
  18   1   8       45.38       40.55     10.53 o 
  19   1   8      448.56      447.20     18.29 o 
  20   1   8      206.63      197.93     14.83 o 
  21   1   8       91.56       71.41     14.48 o 
  22   1   8      232.66      271.64     31.05 o 
  23   1   8       17.62       -3.01     14.97 o 
  24   1   8      104.12       86.57     17.43 o 
  25   1   8        6.14       -8.98     24.86 o 
  26   1   8       16.08       -4.66     25.13 o 
  27   1   8        0.90        0.86     24.81 o 
   0   2   8      211.93      175.50     15.11 o 
   1   2   8        0.17        3.09      5.96 o 
   2   2   8      196.04      182.90     10.76 o 
   3   2   8     1406.73     1348.72     33.48 o 
   4   2   8     7671.64     7134.85    181.61 o 
   5   2   8     1163.91     1281.61     32.42 o 
   6   2   8     4673.50     4748.68    112.33 o 
   7   2   8      156.25      173.88     13.00 o 
   8   2   8     4668.10     4510.50     99.76 o 
   9   2   8       36.28       39.93      6.24 o 
  10   2   8     2653.71     2537.55     51.21 o 
  11   2   8      383.22      427.94     14.04 o 
  12   2   8       27.48       27.30      6.69 o 
  13   2   8      717.76      738.62     22.35 o 
  14   2   8     4388.33     4573.45    109.14 o 
  15   2   8       78.64       73.90      9.60 o 
  16   2   8     4857.39     4662.66    111.72 o 
  17   2   8      245.86      255.03     16.32 o 
  18   2   8       83.98       89.28     10.95 o 
  19   2   8      186.18      145.05     13.01 o 
  20   2   8      422.90      442.57     24.28 o 
  21   2   8        0.03      -24.01     16.00 o 
  22   2   8      779.17      754.38     43.67 o 
  23   2   8      105.92       85.77     18.71 o 
  24   2   8      520.35      624.41     31.26 o 
  25   2   8        3.26       11.82     19.52 o 
  26   2   8      921.19      915.91     65.71 o 
   1   3   8      225.08      233.26      9.36 o 
   2   3   8      244.58      277.17     12.58 o 
   3   3   8        1.53        5.99      6.46 o 
   4   3   8      175.66      149.71      8.98 o 
   5   3   8       24.85       27.04      6.48 o 
   6   3   8       86.44       88.86      8.09 o 
   7   3   8      912.21      933.96     24.58 o 
   8   3   8     1194.19     1243.01     31.75 o 
   9   3   8        0.31       -9.11      6.07 o 
  10   3   8       31.29       36.80      6.98 o 
  11   3   8        1.48        6.47      6.43 o 
  12   3   8      281.30      301.33     10.34 o 
  13   3   8      290.28      295.56     12.39 o 
  14   3   8        0.08       -8.28      9.44 o 
  15   3   8        1.31        2.49     12.47 o 
  16   3   8      434.84      469.52     21.35 o 
  17   3   8     2629.91     2519.91     68.22 o 
  18   3   8      546.94      550.86     20.70 o 
  19   3   8        2.96       -6.03     13.40 o 
  20   3   8        1.35      -21.64     14.42 o 
  21   3   8       98.36       53.64     17.20 o 
  22   3   8       59.26       63.55     18.20 o 
  23   3   8      125.02      118.24     19.99 o 
  24   3   8       30.45       59.10     26.43 o 
  25   3   8       26.35       30.97     20.37 o 
  26   3   8       64.37       50.14     23.49 o 
   0   4   8      437.26      408.93     20.00 o 
   1   4   8       42.50       53.81      9.27 o 
   2   4   8     4873.72     4781.85    113.42 o 
   3   4   8       46.02       62.53      7.14 o 
   4   4   8     6759.25     6893.67    162.80 o 
   5   4   8      142.76      130.98     12.10 o 
   6   4   8     1222.50     1193.89     30.92 o 
   7   4   8      365.72      365.15     12.78 o 
   8   4   8     2210.14     2108.47     51.97 o 
   9   4   8        3.08       10.36      7.64 o 
  10   4   8     2188.95     2070.78     51.05 o 
  11   4   8       15.80       10.59      9.17 o 
  12   4   8     2699.54     2653.91     60.97 o 
  13   4   8       86.50       88.47      8.90 o 
  14   4   8     1946.02     1860.26     56.37 o 
  15   4   8      301.97      284.72     14.79 o 
  16   4   8     1401.00     1474.79     42.40 o 
  17   4   8      138.82      170.88     13.35 o 
  18   4   8     1124.66     1149.46     37.76 o 
  19   4   8       17.09        4.53     13.80 o 
  20   4   8      971.31      946.93     38.69 o 
  21   4   8      145.22      149.47     19.10 o 
  22   4   8     1024.38      998.22     45.71 o 
  23   4   8        2.36       10.38     19.24 o 
  24   4   8      803.70      816.34     49.29 o 
  25   4   8        1.76      -16.15     21.21 o 
   1   5   8       18.54       21.35      7.44 o 
   2   5   8      202.33      249.46     10.76 o 
   3   5   8        8.23       10.26      7.43 o 
   4   5   8     1378.65     1491.69     37.80 o 
   5   5   8        0.03      -11.34      7.56 o 
   6   5   8      458.69      493.44     15.73 o 
   7   5   8      113.31       90.88      8.93 o 
   8   5   8       89.19      116.91      9.39 o 
   9   5   8       54.02       43.80     12.15 o 
  10   5   8      124.20      131.02      9.77 o 
  11   5   8       22.63       27.01      8.73 o 
  12   5   8       62.75       54.60     13.79 o 
  13   5   8       36.08       18.35      8.69 o 
  14   5   8        5.69       10.48      9.79 o 
  15   5   8       87.80       99.72     12.38 o 
  16   5   8      166.81      188.89     14.54 o 
  17   5   8        4.60       -3.78     11.87 o 
  18   5   8      434.18      455.81     25.18 o 
  19   5   8        2.57       15.52     14.42 o 
  20   5   8       60.49       48.74     17.61 o 
  21   5   8       70.14       76.53     19.36 o 
  22   5   8       47.39       12.12     18.95 o 
  23   5   8        3.87        3.85     19.32 o 
  24   5   8       63.53       68.35     22.32 o 
   0   6   8     2011.27     2087.45     68.20 o 
   1   6   8       41.08       29.79      9.20 o 
   2   6   8     2504.46     2500.77     65.81 o 
   3   6   8      279.02      269.74     12.94 o 
   4   6   8     2183.38     2181.20     57.89 o 
   5   6   8      913.37      938.27     27.78 o 
   6   6   8       77.39       66.03     11.25 o 
   7   6   8      269.85      269.99     12.41 o 
   8   6   8     1316.74     1320.76     34.84 o 
   9   6   8       76.24      104.00     16.04 o 
  10   6   8     1406.20     1472.00     39.46 o 
  11   6   8       41.46       55.23     10.15 o 
  12   6   8      124.97      127.59     16.96 o 
  13   6   8       37.70       21.15     11.39 o 
  14   6   8      597.64      572.19     19.55 o 
  15   6   8        8.12        7.09     11.89 o 
  16   6   8      351.77      334.11     17.29 o 
  17   6   8       15.88        6.63     13.12 o 
  18   6   8      523.86      516.01     21.82 o 
  19   6   8       51.81       45.02     16.30 o 
  20   6   8      615.92      520.21     29.95 o 
  21   6   8       73.97       61.67     20.71 o 
  22   6   8      452.58      524.35     30.89 o 
   1   7   8       97.78       77.96     13.22 o 
   2   7   8       33.95       34.37      9.80 o 
   3   7   8      106.44       89.58     10.62 o 
   4   7   8        5.37        1.18     10.03 o 
   5   7   8      111.67      115.80     10.94 o 
   6   7   8       12.70       23.40     10.40 o 
   7   7   8       51.92       42.47     10.70 o 
   8   7   8        0.25        1.42     10.26 o 
   9   7   8      108.72       94.46     12.22 o 
  10   7   8      143.22      149.90     20.65 o 
  11   7   8       20.50       28.09     10.44 o 
  12   7   8       21.50        2.92     10.68 o 
  13   7   8       17.52       22.37     12.25 o 
  14   7   8        1.11        2.57     11.66 o 
  15   7   8        6.66       -1.83     13.22 o 
  16   7   8        0.51        5.82     13.54 o 
  17   7   8       80.04       65.59     15.15 o 
  18   7   8       70.80       76.69     16.91 o 
  19   7   8      215.33      251.24     32.75 o 
  20   7   8        1.15       11.76     20.55 o 
  21   7   8       29.69       31.60     21.65 o 
   0   8   8      741.42      753.23     30.32 o 
   1   8   8       24.89       43.63     11.41 o 
   2   8   8     1254.25     1153.60     41.70 o 
   3   8   8        6.94        7.80     10.55 o 
   4   8   8      214.14      215.97     13.65 o 
   5   8   8       34.78       33.69     11.76 o 
   6   8   8      368.59      388.67     19.48 o 
   7   8   8        1.19        9.70     11.21 o 
   8   8   8     1459.21     1448.76     41.50 o 
   9   8   8       10.41       32.35     11.96 o 
  10   8   8      296.21      346.48     17.44 o 
  11   8   8        0.51        7.11     12.58 o 
  12   8   8      106.09      117.18     13.90 o 
  13   8   8       37.66       52.97     15.03 o 
  14   8   8      178.92      206.29     17.60 o 
  15   8   8       14.41       41.90     18.64 o 
  16   8   8      510.86      569.99     34.47 o 
  17   8   8        8.79       29.83     16.46 o 
  18   8   8      310.26      250.47     21.64 o 
   1   9   8       60.73       61.41     14.01 o 
   2   9   8        6.86        4.55     11.15 o 
   3   9   8      141.80      141.08     12.70 o 
   4   9   8        0.24       -2.81     11.22 o 
   5   9   8       93.38      101.45     17.13 o 
   6   9   8      177.81      179.59     13.56 o 
   7   9   8       15.95       17.90     13.34 o 
   8   9   8       13.22       -2.65     12.75 o 
   9   9   8       31.14       33.90     13.46 o 
  10   9   8        0.52       -7.79     13.24 o 
  11   9   8       27.10       22.18     14.19 o 
  12   9   8        0.00      -11.57     14.08 o 
  13   9   8        0.74       -1.32     16.30 o 
  14   9   8        1.70        7.06     17.01 o 
  15   9   8        6.00       12.35     20.02 o 
   0  10   8      525.36      397.40     27.53 o 
   1  10   8       60.52       64.21     16.30 o 
   2  10   8      211.16      202.88     17.47 o 
   3  10   8       67.81      102.47     16.15 o 
   4  10   8        7.30        8.74     15.22 o 
   5  10   8        2.26       -1.64     14.89 o 
   6  10   8       16.33       21.47     15.27 o 
   7  10   8       38.32       31.72     15.37 o 
   8  10   8      129.27      152.50     14.44 o 
   9  10   8        0.14       18.80     13.79 o 
  10  10   8      127.99      104.45     16.66 o 
  11  10   8        0.67        7.24     15.87 o 
   1   1   9       13.94       21.63      8.71 o 
   2   1   9     2022.14     2316.94     74.00 o 
   3   1   9     1136.93     1066.06     29.73 o 
   4   1   9        2.14        2.93      6.83 o 
   5   1   9     6944.49     6784.81    159.41 o 
   6   1   9     1223.28     1235.53     29.41 o 
   7   1   9     3896.11     3901.12     86.39 o 
   8   1   9      117.29      112.15      8.87 o 
   9   1   9     4599.86     4456.23     88.78 o 
  10   1   9        8.88       14.90      5.99 o 
  11   1   9      894.05      834.79     20.08 o 
  12   1   9       44.84       41.01      9.69 o 
  13   1   9     2811.15     2797.27     59.95 o 
  14   1   9      210.25      209.98     10.39 o 
  15   1   9     2570.87     2656.19     65.64 o 
  16   1   9      358.93      293.81     17.72 o 
  17   1   9     2661.47     2615.94     64.79 o 
  18   1   9     2503.87     2468.72     61.94 o 
  19   1   9      568.72      641.82     28.57 o 
  20   1   9      499.98      601.64     24.54 o 
  21   1   9      859.89      940.67     44.30 o 
  22   1   9       83.54       70.34     15.75 o 
  23   1   9     1105.58     1196.17     40.75 o 
  24   1   9       19.88       11.88     24.95 o 
  25   1   9     1198.64     1226.97     57.08 o 
  26   1   9        1.48        3.60     25.63 o 
   0   2   9     1379.97     1377.61     52.74 o 
   1   2   9     1325.35     1357.08     40.70 o 
   2   2   9     2769.67     2815.13     72.34 o 
   3   2   9      293.67      266.47     12.49 o 
   4   2   9      827.91      801.13     27.92 o 
   5   2   9     3137.34     3178.03     76.19 o 
   6   2   9       22.57       14.57      7.81 o 
   7   2   9      549.72      589.35     15.90 o 
   8   2   9      266.82      216.97      9.10 o 
   9   2   9        0.12       -8.90      6.23 o 
  10   2   9      132.86      148.19     11.08 o 
  11   2   9      179.58      207.12      8.89 o 
  12   2   9       49.91       30.55      7.22 o 
  13   2   9      124.41      124.36     12.65 o 
  14   2   9      597.86      586.88     19.80 o 
  15   2   9      108.37      120.53     20.60 o 
  16   2   9      308.52      357.48     20.41 o 
  17   2   9      537.06      522.35     19.96 o 
  18   2   9      109.92      110.91     11.66 o 
  19   2   9       51.53       39.43     13.04 o 
  20   2   9      113.58       89.04     25.54 o 
  21   2   9      319.01      291.87     27.94 o 
  22   2   9       55.38       16.97     18.22 o 
  23   2   9      172.50      126.85     21.00 o 
  24   2   9        8.59       19.73     19.78 o 
  25   2   9        7.67       20.37     21.38 o 
  26   2   9       28.66        9.12     22.57 o 
   1   3   9     3996.19     3910.22    100.68 o 
   2   3   9     1181.98     1179.35     28.40 o 
   3   3   9     6874.97     6693.35    159.30 o 
   4   3   9       97.27      127.83     10.79 o 
   5   3   9     3049.67     3025.53     72.91 o 
   6   3   9       17.40       16.16      9.38 o 
   7   3   9     2777.33     2756.40     66.82 o 
   8   3   9        0.68       -6.00      7.29 o 
   9   3   9     2735.04     2646.73     64.14 o 
  10   3   9        4.01        2.76      7.14 o 
  11   3   9      715.18      666.75     17.18 o 
  12   3   9       39.30       59.34      7.92 o 
  13   3   9     2897.07     2751.79     62.80 o 
  14   3   9      328.62      324.45     15.77 o 
  15   3   9     2382.60     2552.20     68.97 o 
  16   3   9      422.92      391.81     17.17 o 
  17   3   9      427.35      462.65     22.68 o 
  18   3   9       53.42       47.02     12.51 o 
  19   3   9      368.11      359.03     17.75 o 
  20   3   9       10.96        3.11     16.99 o 
  21   3   9     1371.30     1454.28     66.56 o 
  22   3   9       44.88       40.46     19.41 o 
  23   3   9     1132.27     1105.62     45.05 o 
  24   3   9       28.76       24.61     20.44 o 
  25   3   9      752.89      708.78     38.61 o 
   0   4   9      281.91      250.24     13.96 o 
   1   4   9       70.47       53.55     10.25 o 
   2   4   9       19.89        9.88      7.57 o 
   3   4   9     1382.47     1459.70     37.14 o 
   4   4   9       33.97       59.28     10.22 o 
   5   4   9     1985.88     2004.27     49.61 o 
   6   4   9       15.77        1.78      7.77 o 
   7   4   9       10.32        9.46      7.91 o 
   8   4   9      154.60      151.69     18.95 o 
   9   4   9        0.71       -7.22     10.87 o 
  10   4   9       50.01       34.79      8.86 o 
  11   4   9      211.96      232.19     16.65 o 
  12   4   9        4.37       -0.66      8.07 o 
  13   4   9        0.46        8.71      9.44 o 
  14   4   9      145.81       87.10     11.83 o 
  15   4   9        3.78       10.77     11.55 o 
  16   4   9        1.06        3.89     11.55 o 
  17   4   9      689.63      660.55     23.81 o 
  18   4   9       30.40       12.96     13.04 o 
  19   4   9       17.17       10.56     13.09 o 
  20   4   9       65.13       42.03     21.51 o 
  21   4   9        9.56      -12.38     18.90 o 
  22   4   9        0.49       -5.43     19.08 o 
  23   4   9       52.62       51.26     21.11 o 
  24   4   9        0.29      -14.96     21.82 o 
   1   5   9     1994.52     1916.85     56.35 o 
   2   5   9      467.06      495.93     25.29 o 
   3   5   9     1817.71     1802.45     53.33 o 
   4   5   9      292.96      311.04     23.45 o 
   5   5   9     1532.54     1587.00     43.78 o 
   6   5   9      247.89      291.27     13.27 o 
   7   5   9     1616.88     1622.10     41.14 o 
   8   5   9      408.19      406.33     15.69 o 
   9   5   9     1637.79     1687.39     42.86 o 
  10   5   9       17.26       12.99      9.34 o 
  11   5   9      149.48      143.82     10.83 o 
  12   5   9      125.18      128.33     11.44 o 
  13   5   9     1489.11     1543.65     40.55 o 
  14   5   9        4.89       11.40     11.51 o 
  15   5   9     1031.14     1079.80     53.33 o 
  16   5   9       52.21       31.62     12.50 o 
  17   5   9      454.69      412.57     19.23 o 
  18   5   9      138.36      113.63     14.87 o 
  19   5   9      277.11      267.25     19.26 o 
  20   5   9        6.52        5.91     19.47 o 
  21   5   9      244.70      238.41     23.04 o 
  22   5   9       47.26       -4.40     28.37 o 
  23   5   9      449.59      412.13     36.06 o 
   0   6   9        0.03        2.79     13.29 o 
   1   6   9        0.66       -0.94      9.36 o 
   2   6   9      130.80      143.08     11.41 o 
   3   6   9      275.14      266.48     13.79 o 
   4   6   9        2.35        3.24      9.45 o 
   5   6   9       97.70      107.66     10.98 o 
   6   6   9        0.29       -7.13      9.80 o 
   7   6   9        5.30        3.84     10.07 o 
   8   6   9       18.20       13.84      9.61 o 
   9   6   9      544.35      511.35     23.78 o 
  10   6   9      139.43      148.87     12.48 o 
  11   6   9       19.63       14.36     10.28 o 
  12   6   9       20.59       23.35     10.50 o 
  13   6   9      101.63      102.74     13.06 o 
  14   6   9      151.29      192.96     14.77 o 
  15   6   9       99.51      100.42     13.87 o 
  16   6   9      181.87      186.75     15.91 o 
  17   6   9       61.74       59.21     14.44 o 
  18   6   9       14.94       -5.60     14.36 o 
  19   6   9        0.04        2.43     17.11 o 
  20   6   9       60.45       55.44     19.82 o 
  21   6   9        3.06      -18.99     20.10 o 
   1   7   9     1294.29     1312.14     45.66 o 
   2   7   9      264.71      231.36     16.38 o 
   3   7   9      963.64      989.86     29.83 o 
   4   7   9      179.96      183.91     12.68 o 
   5   7   9       14.85       19.76     10.61 o 
   6   7   9      343.79      304.61     16.01 o 
   7   7   9      556.68      579.04     20.81 o 
   8   7   9       27.42       51.80     11.36 o 
   9   7   9     1182.27     1146.65     35.50 o 
  10   7   9       99.47       94.39     13.06 o 
  11   7   9      393.14      436.30     18.57 o 
  12   7   9       48.62       68.08     11.73 o 
  13   7   9      371.87      418.38     19.03 o 
  14   7   9       42.08       64.78     13.93 o 
  15   7   9      537.04      507.99     29.54 o 
  16   7   9        2.98        8.72     15.03 o 
  17   7   9      560.24      520.02     22.70 o 
  18   7   9      220.54      242.45     18.67 o 
  19   7   9      404.88      422.37     24.43 o 
   0   8   9      350.41      394.94     24.04 o 
   1   8   9        4.27        5.75     11.47 o 
   2   8   9        1.43        2.14     11.45 o 
   3   8   9       25.33       18.58     11.67 o 
   4   8   9      117.51       86.45     12.55 o 
   5   8   9       42.78       30.08     12.16 o 
   6   8   9       16.31       10.03     11.84 o 
   7   8   9        6.30        4.18     12.58 o 
   8   8   9      227.36      212.31     18.10 o 
   9   8   9        2.10        6.91     12.56 o 
  10   8   9       27.10       22.23     12.65 o 
  11   8   9       44.03       33.60     13.81 o 
  12   8   9        3.56        9.15     13.70 o 
  13   8   9        1.89      -11.59     15.61 o 
  14   8   9        7.00        3.75     17.15 o 
  15   8   9       24.49       29.51     16.50 o 
  16   8   9        5.23       -4.14     17.23 o 
  17   8   9       27.67       28.63     17.19 o 
   1   9   9      557.91      585.17     27.71 o 
   2   9   9      111.20       91.90     14.07 o 
   3   9   9      201.58      205.92     15.65 o 
   4   9   9        0.77        8.87     13.24 o 
   5   9   9      139.14      159.18     20.06 o 
   6   9   9       10.46        9.43     13.58 o 
   7   9   9      175.00      156.52     15.73 o 
   8   9   9       53.70       22.45     13.84 o 
   9   9   9      284.47      275.33     20.23 o 
  10   9   9        3.61       24.07     14.87 o 
  11   9   9      365.88      374.82     20.11 o 
  12   9   9        8.13       22.26     16.58 o 
  13   9   9      252.23      291.17     22.97 o 
  14   9   9        6.12      -14.26     19.66 o 
   0  10   9       23.03       20.50     25.04 o 
   1  10   9       29.86       49.85     17.83 o 
   2  10   9       11.64       26.28     16.37 o 
   3  10   9      156.22      143.33     18.02 o 
   4  10   9        2.53        5.35     16.23 o 
   5  10   9        8.67       20.32     16.18 o 
   6  10   9        1.25       -0.80     17.13 o 
   7  10   9        1.04        9.97     17.33 o 
   8  10   9       46.08       21.04     16.06 o 
   0   0  10     5721.94     5521.15    343.53 o 
   1   0  10      690.68      739.73     38.41 o 
   2   0  10     4053.41     4273.34    188.68 o 
   3   0  10      313.54      278.22     20.58 o 
   4   0  10     1914.67     1880.03    122.86 o 
   5   0  10      128.27      173.66     11.64 o 
   6   0  10     3150.04     3414.85    108.05 o 
   7   0  10        6.71        4.05     10.52 o 
   8   0  10     4528.79     4284.67    121.39 o 
   9   0  10     1259.76     1205.00     37.49 o 
  10   0  10     1087.21     1080.05     33.75 o 
  11   0  10       19.94       13.63      9.64 o 
  12   0  10     4543.60     4410.08    124.91 o 
  13   0  10       22.29       17.80     11.87 o 
  14   0  10     1391.68     1453.51     50.39 o 
  15   0  10     1996.42     1919.31     64.74 o 
  16   0  10      569.12      604.82     48.49 o 
  17   0  10      320.19      277.26     21.09 o 
  18   0  10     1046.60     1123.22     48.09 o 
  19   0  10     1191.93     1048.49     46.47 o 
  20   0  10      881.79      870.02     60.48 o 
  21   0  10        4.95       -1.51     25.97 o 
  22   0  10      999.18      937.84     59.69 o 
  23   0  10      134.22      157.03     30.69 o 
  24   0  10      546.08      567.33     42.94 o 
  25   0  10        0.17       -1.09     30.50 o 
   1   1  10      754.43      758.10     35.41 o 
   2   1  10        1.39       12.78      9.74 o 
   3   1  10       33.49       33.16     11.06 o 
   4   1  10      614.54      700.28     21.17 o 
   5   1  10       52.61       73.68     10.09 o 
   6   1  10       51.31       59.69     13.65 o 
   7   1  10       18.64       19.74      8.71 o 
   8   1  10      258.47      319.05     10.66 o 
   9   1  10      129.60      163.66      8.02 o 
  10   1  10        0.22        6.70      6.89 o 
  11   1  10       11.06       -5.67      6.73 o 
  12   1  10       13.40       10.16      7.04 o 
  13   1  10        8.34       -7.90      8.79 o 
  14   1  10        1.19        1.42      9.61 o 
  15   1  10      178.80      193.53     12.30 o 
  16   1  10       16.81       33.93     10.50 o 
  17   1  10       83.32       68.19     11.73 o 
  18   1  10      668.36      693.74     22.62 o 
  19   1  10      384.99      387.23     16.82 o 
  20   1  10      191.35      185.31     17.03 o 
  21   1  10      361.10      407.53     41.21 o 
  22   1  10       36.89       31.51     18.46 o 
  23   1  10      111.53       91.29     24.37 o 
  24   1  10       32.10       43.44     25.08 o 
  25   1  10        0.48       28.20     26.07 o 
   0   2  10    15240.40    15170.26    548.54 o 
   1   2  10      177.99      256.00     12.82 o 
   2   2  10     9142.46     9065.03    252.94 o 
   3   2  10      131.74      118.71      9.21 o 
   4   2  10     4038.32     3959.33     94.70 o 
   5   2  10      355.08      374.04     22.14 o 
   6   2  10     1680.93     1763.63     44.15 o 
   7   2  10      265.08      240.06     13.00 o 
   8   2  10     3698.52     3514.60     78.54 o 
   9   2  10       49.67       50.18      8.01 o 
  10   2  10      528.44      597.08     16.09 o 
  11   2  10       41.87       41.33      8.81 o 
  12   2  10     2427.81     2410.85     55.08 o 
  13   2  10      107.92      105.89     20.19 o 
  14   2  10     3984.82     4070.22     98.11 o 
  15   2  10      361.00      334.01     19.11 o 
  16   2  10     1598.61     1678.78     43.59 o 
  17   2  10        0.54        0.33     10.89 o 
  18   2  10     2754.68     2772.66     75.28 o 
  19   2  10      624.51      651.41     24.44 o 
  20   2  10      806.67      851.49     62.77 o 
  21   2  10       35.47       61.73     18.06 o 
  22   2  10     1037.06     1005.00     46.78 o 
  23   2  10        2.79      -10.58     19.71 o 
  24   2  10      804.72      758.50     35.81 o 
  25   2  10        1.16       -3.29     25.73 o 
   1   3  10        8.78       29.66     10.13 o 
   2   3  10      578.19      564.48     17.05 o 
   3   3  10      317.42      344.12     12.72 o 
   4   3  10     3743.94     3939.59     94.12 o 
   5   3  10        0.10       -7.91      8.20 o 
   6   3  10      701.17      732.00     20.99 o 
   7   3  10      170.39      199.28     10.57 o 
   8   3  10        0.00       12.88      8.15 o 
   9   3  10      134.40      122.40      9.72 o 
  10   3  10       98.21      118.47     11.28 o 
  11   3  10      130.18      110.62      8.79 o 
  12   3  10      345.45      304.89     11.62 o 
  13   3  10      281.14      269.45     13.38 o 
  14   3  10        7.42        2.93     11.20 o 
  15   3  10      116.08      129.30     15.52 o 
  16   3  10      411.19      398.06     18.36 o 
  17   3  10      380.43      411.17     19.76 o 
  18   3  10      276.55      239.43     16.07 o 
  19   3  10        1.73       -7.99     13.83 o 
  20   3  10        8.82      -14.06     22.41 o 
  21   3  10       24.58       -1.51     18.05 o 
  22   3  10       74.74       99.93     20.45 o 
  23   3  10       38.40       74.81     20.97 o 
  24   3  10        7.83        9.72     21.93 o 
   0   4  10     2536.01     2473.10    112.63 o 
   1   4  10      264.95      303.35     14.61 o 
   2   4  10      960.19     1003.65     29.11 o 
   3   4  10      145.69      137.52     16.52 o 
   4   4  10     1115.28     1140.94     30.13 o 
   5   4  10       37.13       49.06      9.32 o 
   6   4  10     1876.81     1828.62     49.62 o 
   7   4  10      267.02      280.55     12.54 o 
   8   4  10     4006.79     3902.28     93.69 o 
   9   4  10      100.92       96.58      9.83 o 
  10   4  10      826.66      892.70     25.26 o 
  11   4  10      147.73      158.08     11.48 o 
  12   4  10      165.61      200.56     11.45 o 
  13   4  10      278.12      260.50     13.83 o 
  14   4  10      596.98      699.55     24.25 o 
  15   4  10       52.34       36.61     19.85 o 
  16   4  10      474.14      488.08     20.15 o 
  17   4  10       27.50       19.13     13.24 o 
  18   4  10      706.14      683.28     24.94 o 
  19   4  10       24.39        3.79     14.37 o 
  20   4  10      138.64      111.91     17.85 o 
  21   4  10       70.15       94.91     20.65 o 
  22   4  10      377.26      334.35     33.05 o 
  23   4  10      106.31      115.43     22.07 o 
   1   5  10      101.76       99.78     14.54 o 
   2   5  10      335.85      358.82     14.82 o 
   3   5  10       10.83       25.58      9.38 o 
   4   5  10      804.32      827.05     25.37 o 
   5   5  10       63.69       54.79     10.05 o 
   6   5  10       27.26       30.49      9.42 o 
   7   5  10      124.42      123.80     10.54 o 
   8   5  10      129.90      116.29     11.01 o 
   9   5  10      366.53      332.06     14.25 o 
  10   5  10      156.58      142.84     11.57 o 
  11   5  10       15.67       21.51     10.23 o 
  12   5  10      113.87      111.02     13.93 o 
  13   5  10       45.32       56.05     11.49 o 
  14   5  10        5.64       -1.35     11.98 o 
  15   5  10       18.42       -7.91     13.03 o 
  16   5  10      225.69      196.55     27.54 o 
  17   5  10        2.24       -1.56     13.74 o 
  18   5  10       95.70      107.75     15.94 o 
  19   5  10      145.90      141.82     16.23 o 
  20   5  10      100.69       78.69     18.50 o 
  21   5  10      124.10      135.80     21.94 o 
  22   5  10      186.85      236.74     38.11 o 
   0   6  10     1474.12     1482.56     72.28 o 
   1   6  10       73.21       92.70     12.45 o 
   2   6  10     1184.33     1188.45     34.25 o 
   3   6  10       80.35       74.89     11.81 o 
   4   6  10      553.85      590.04     26.20 o 
   5   6  10      290.40      242.74     13.92 o 
   6   6  10     1182.52     1124.48     33.25 o 
   7   6  10      105.62      117.81     11.76 o 
   8   6  10     2324.79     2336.52     62.70 o 
   9   6  10       86.97       85.49     11.80 o 
  10   6  10     1082.45     1097.69     30.74 o 
  11   6  10        4.53        5.06     11.24 o 
  12   6  10      665.79      708.77     29.96 o 
  13   6  10       23.45       27.37     12.90 o 
  14   6  10      745.59      730.62     29.17 o 
  15   6  10       32.40       47.51     14.71 o 
  16   6  10      801.97      765.41     33.70 o 
  17   6  10      128.69      131.58     21.69 o 
  18   6  10      592.08      635.17     25.58 o 
  19   6  10      215.24      217.32     22.26 o 
  20   6  10      213.99      196.19     21.36 o 
   1   7  10        9.82        8.58     12.28 o 
   2   7  10      148.07      194.63     16.09 o 
   3   7  10      176.99      205.94     13.89 o 
   4   7  10       89.68       82.55     12.00 o 
   5   7  10      341.18      342.84     16.19 o 
   6   7  10       45.94       55.13     12.08 o 
   7   7  10       80.44       95.03     12.89 o 
   8   7  10       45.21       39.41     12.62 o 
   9   7  10      335.08      349.55     17.30 o 
  10   7  10       98.52       89.15     17.37 o 
  11   7  10        5.82       14.98     13.05 o 
  12   7  10        0.04      -15.11     14.31 o 
  13   7  10       17.67        4.44     14.28 o 
  14   7  10        7.42       11.42     15.89 o 
  15   7  10       26.73       21.71     14.57 o 
  16   7  10        9.28       16.90     15.52 o 
  17   7  10        0.12        0.09     16.07 o 
  18   7  10        0.07       -7.71     16.62 o 
   0   8  10      250.03      216.73     47.90 o 
   1   8  10       68.77       70.36     13.92 o 
   2   8  10       38.25       15.71     12.50 o 
   3   8  10       22.05       14.74     12.60 o 
   4   8  10      250.68      266.52     26.66 o 
   5   8  10        7.84        6.23     12.61 o 
   6   8  10      505.83      576.10     22.15 o 
   7   8  10        2.10        5.87     16.27 o 
   8   8  10      423.15      524.83     26.04 o 
   9   8  10        2.17      -10.41     13.74 o 
  10   8  10      412.53      418.19     22.31 o 
  11   8  10       23.97       41.63     14.06 o 
  12   8  10      263.39      242.59     18.80 o 
  13   8  10        5.53        3.00     15.41 o 
  14   8  10      398.00      412.39     26.01 o 
  15   8  10        0.01       14.77     17.34 o 
   1   9  10       25.19       33.02     16.63 o 
   2   9  10       33.73       24.72     15.00 o 
   3   9  10        0.01        4.73     13.66 o 
   4   9  10      195.55      209.49     18.46 o 
   5   9  10        9.17        4.29     13.96 o 
   6   9  10        1.45        3.18     14.90 o 
   7   9  10        8.14       -3.20     13.91 o 
   8   9  10        7.33       -3.13     14.69 o 
   9   9  10       46.34       33.92     15.79 o 
  10   9  10        0.00      -15.31     15.49 o 
  11   9  10        0.04        5.03     15.33 o 
  12   9  10        9.25       -5.06     17.24 o 
   0  10  10       89.72       62.28     42.85 o 
   1  10  10       39.62       37.00     18.42 o 
   2  10  10       15.05       12.42     19.03 o 
   3  10  10       38.99       32.92     17.51 o 
   4  10  10       40.89       63.58     17.29 o 
   5  10  10        9.64       28.00     18.05 o 
   1   1  11     2857.27     2848.89     90.92 o 
   2   1  11      538.81      590.18     23.70 o 
   3   1  11     5924.04     5934.43    166.30 o 
   4   1  11      346.57      414.26     18.90 o 
   5   1  11     3340.93     3221.43     83.68 o 
   6   1  11       53.54       61.47      9.81 o 
   7   1  11      940.85      915.33     23.54 o 
   8   1  11       10.11       10.59      7.43 o 
   9   1  11      569.43      593.17     16.14 o 
  10   1  11      473.21      545.31     16.75 o 
  11   1  11      403.94      399.45     13.09 o 
  12   1  11      186.81      184.22     13.90 o 
  13   1  11     2657.53     2689.06     66.70 o 
  14   1  11      478.73      475.98     17.22 o 
  15   1  11      805.85      835.53     25.07 o 
  16   1  11       32.79       15.83     11.46 o 
  17   1  11      951.50     1002.86     37.65 o 
  18   1  11       48.10       35.77     13.03 o 
  19   1  11     1608.75     1594.96     42.85 o 
  20   1  11       17.17        6.22     14.59 o 
  21   1  11     1470.29     1532.01     55.58 o 
  22   1  11        0.69      -29.06     23.42 o 
  23   1  11      876.90      921.68     47.76 o 
  24   1  11        4.24       12.80     27.09 o 
   0   2  11       14.98       27.05     15.88 o 
   1   2  11       47.17       40.78     18.64 o 
   2   2  11       74.28       85.22     11.52 o 
   3   2  11       32.37       42.92     10.55 o 
   4   2  11      520.83      601.60     27.75 o 
   5   2  11     2050.93     2010.73     53.68 o 
   6   2  11      224.08      257.55     16.59 o 
   7   2  11        9.57       17.38      8.68 o 
   8   2  11        6.17       -8.45      8.93 o 
   9   2  11        6.54       -5.26      8.73 o 
  10   2  11      510.22      519.67     15.23 o 
  11   2  11      725.51      736.29     19.34 o 
  12   2  11       11.70       -0.92      8.40 o 
  13   2  11        0.22        0.45      9.94 o 
  14   2  11      219.21      224.86     17.40 o 
  15   2  11       41.63       -3.23     11.13 o 
  16   2  11      257.00      259.91     14.61 o 
  17   2  11      346.16      307.17     21.56 o 
  18   2  11       10.85       -9.75     13.75 o 
  19   2  11        1.27      -20.81     14.09 o 
  20   2  11      363.30      353.65     21.20 o 
  21   2  11       32.32        1.07     19.36 o 
  22   2  11       57.42       39.27     26.91 o 
  23   2  11       16.39       -7.42     25.77 o 
  24   2  11        6.21      -10.64     26.33 o 
   1   3  11     3720.88     3813.63    108.60 o 
   2   3  11       99.90       94.99     11.33 o 
   3   3  11     1718.66     1697.38     46.28 o 
   4   3  11       23.81        4.41      9.37 o 
   5   3  11     2207.18     2238.94     55.30 o 
   6   3  11        3.22      -12.89      8.59 o 
   7   3  11     2332.66     2378.37     58.60 o 
   8   3  11      106.42       87.93     10.15 o 
   9   3  11     2323.72     2429.86     60.16 o 
  10   3  11      180.26      201.93     14.02 o 
  11   3  11      452.59      460.43     19.41 o 
  12   3  11       53.65       66.86     12.77 o 
  13   3  11     1794.04     1901.18     53.24 o 
  14   3  11      540.95      554.48     30.04 o 
  15   3  11     1136.82     1105.94     34.05 o 
  16   3  11       35.65       15.48     13.06 o 
  17   3  11     1994.23     1944.30     55.24 o 
  18   3  11       51.30       56.23     14.33 o 
  19   3  11     1068.59      960.15     31.88 o 
  20   3  11       10.65      -11.99     17.04 o 
  21   3  11      488.69      489.65     34.45 o 
  22   3  11       30.74       53.65     24.54 o 
  23   3  11      669.13      668.41     34.35 o 
   0   4  11      145.31      146.89     64.90 o 
   1   4  11       77.00       69.61     12.57 o 
   2   4  11      247.69      254.79     20.30 o 
   3   4  11      422.71      424.57     20.48 o 
   4   4  11      153.15      171.33     19.98 o 
   5   4  11      334.39      328.15     19.74 o 
   6   4  11      254.59      276.96     12.67 o 
   7   4  11      119.38      111.61     10.65 o 
   8   4  11       60.85       43.47     10.60 o 
   9   4  11      119.09      158.61     12.50 o 
  10   4  11        5.46        6.00      9.93 o 
  11   4  11      158.96      162.04     13.28 o 
  12   4  11       57.37       47.70     10.10 o 
  13   4  11        7.32       -0.39     13.71 o 
  14   4  11        7.45       -1.05     12.79 o 
  15   4  11      231.57      212.50     15.93 o 
  16   4  11      381.65      398.36     21.52 o 
  17   4  11      531.42      505.46     28.47 o 
  18   4  11      206.45      219.03     17.69 o 
  19   4  11      145.92      115.48     16.05 o 
  20   4  11       83.18      124.69     26.12 o 
  21   4  11      118.99      179.04     34.33 o 
  22   4  11        0.03      -18.55     21.94 o 
   1   5  11      810.71      806.13     31.59 o 
   2   5  11       13.53       13.05     12.01 o 
   3   5  11      241.96      263.95     18.36 o 
   4   5  11       37.35        7.76     10.53 o 
   5   5  11      633.79      675.08     22.61 o 
   6   5  11      343.97      336.20     16.31 o 
   7   5  11     1916.06     1963.28     49.96 o 
   8   5  11      527.98      528.17     18.54 o 
   9   5  11     1262.53     1250.23     33.78 o 
  10   5  11       93.63       82.22     17.26 o 
  11   5  11      532.15      530.26     18.87 o 
  12   5  11       69.69       69.81     12.73 o 
  13   5  11      821.53      871.75     28.81 o 
  14   5  11        1.57        0.08     13.35 o 
  15   5  11      943.82      856.36     37.24 o 
  16   5  11        4.35        9.80     14.09 o 
  17   5  11      488.08      474.25     21.89 o 
  18   5  11       10.76        9.09     15.85 o 
  19   5  11       99.96       79.93     16.80 o 
  20   5  11       27.06       11.18     18.76 o 
  21   5  11      102.56      100.75     22.24 o 
   0   6  11      125.65      100.26     21.25 o 
   1   6  11       49.86       34.70     13.80 o 
   2   6  11       64.67       46.39     14.89 o 
   3   6  11       26.10        2.51     10.88 o 
   4   6  11       27.71       50.96     11.40 o 
   5   6  11       14.24        5.51     11.15 o 
   6   6  11       16.56       48.84     11.62 o 
   7   6  11      209.93      242.49     14.64 o 
   8   6  11      311.54      287.25     15.69 o 
   9   6  11      125.90      121.66     13.05 o 
  10   6  11       26.91       26.83     12.16 o 
  11   6  11        9.67       25.99     12.43 o 
  12   6  11      123.93      100.71     15.77 o 
  13   6  11       51.86       52.85     15.53 o 
  14   6  11       16.80       16.47     14.39 o 
  15   6  11        0.08       -9.02     14.91 o 
  16   6  11       68.70       70.47     15.68 o 
  17   6  11        0.79        2.43     15.63 o 
  18   6  11       75.40       70.61     16.56 o 
  19   6  11       11.58        9.55     17.64 o 
   1   7  11      562.27      581.56     26.52 o 
   2   7  11       98.56       89.97     14.14 o 
   3   7  11      302.47      283.56     15.49 o 
   4   7  11      184.11      195.97     14.46 o 
   5   7  11     1421.81     1337.03     39.85 o 
   6   7  11       16.59       26.41     12.77 o 
   7   7  11     1018.97     1000.34     41.37 o 
   8   7  11        6.00        5.64     12.73 o 
   9   7  11      441.96      439.69     23.29 o 
  10   7  11       20.63       40.99     16.22 o 
  11   7  11      546.88      578.74     22.96 o 
  12   7  11       19.87       25.84     15.06 o 
  13   7  11     1257.27     1251.63     52.92 o 
  14   7  11        4.28       25.81     16.50 o 
  15   7  11      675.79      623.72     27.75 o 
  16   7  11        5.04        1.08     18.07 o 
  17   7  11      221.37      257.82     19.75 o 
   0   8  11      284.38      240.39     27.61 o 
   1   8  11       56.52       51.48     20.07 o 
   2   8  11       18.63       11.89     14.30 o 
   3   8  11       19.68       31.56     13.71 o 
   4   8  11        1.76       -3.83     13.14 o 
   5   8  11       43.03       36.21     13.59 o 
   6   8  11       16.87       17.36     13.55 o 
   7   8  11        1.82       -2.69     13.97 o 
   8   8  11       39.34       33.96     14.19 o 
   9   8  11        0.50        7.30     14.50 o 
  10   8  11       19.26        2.86     14.30 o 
  11   8  11        0.05        1.01     15.63 o 
  12   8  11        3.79      -14.64     16.59 o 
  13   8  11        4.89        0.66     19.80 o 
  14   8  11        0.45       -2.64     20.13 o 
   1   9  11       51.91       66.02     29.56 o 
   2   9  11       23.49       29.96     16.10 o 
   3   9  11       83.51       74.58     16.97 o 
   4   9  11        3.16        6.89     15.12 o 
   5   9  11      206.17      179.30     16.92 o 
   6   9  11       40.50       26.12     15.49 o 
   7   9  11      211.49      203.26     17.96 o 
   8   9  11        0.25        2.16     15.69 o 
   9   9  11      206.34      218.40     18.72 o 
   0   0  12     5206.43     5185.73    324.68 o 
   1   0  12       39.71      -15.61     17.33 o 
   2   0  12     7883.92     7892.86    346.27 o 
   3   0  12       80.17      149.18     20.39 o 
   4   0  12     7882.62     7741.39    339.20 o 
   5   0  12      360.87      356.72     21.94 o 
   6   0  12      628.80      624.79     30.01 o 
   7   0  12       85.20       95.65     13.61 o 
   8   0  12      100.28      121.18     19.21 o 
   9   0  12      134.89      116.98     15.65 o 
  10   0  12     1495.57     1563.15     48.13 o 
  11   0  12       21.38       33.40     12.28 o 
  12   0  12       23.46       41.35     13.50 o 
  13   0  12       81.74       57.80     14.36 o 
  14   0  12      736.54      839.29     57.18 o 
  15   0  12       17.45       14.50     18.15 o 
  16   0  12      698.35      647.45     34.32 o 
  17   0  12       47.14       14.22     19.02 o 
  18   0  12     2256.37     2335.80     91.68 o 
  19   0  12       20.94      -12.31     20.02 o 
  20   0  12     1616.86     1532.52     64.76 o 
  21   0  12       12.83       37.66     29.86 o 
  22   0  12      428.61      382.62     46.74 o 
  23   0  12       10.23       29.38     31.89 o 
   1   1  12      243.95      238.21     21.50 o 
   2   1  12      485.56      494.53     31.40 o 
   3   1  12      574.83      574.34     21.63 o 
   4   1  12      204.41      228.53     14.18 o 
   5   1  12      131.65      148.76     12.79 o 
   6   1  12      289.19      284.75     14.06 o 
   7   1  12       31.34       32.14      9.53 o 
   8   1  12      259.25      253.94     15.02 o 
   9   1  12       41.61       54.10      8.77 o 
  10   1  12      156.88      148.89      9.92 o 
  11   1  12      330.09      344.11     19.18 o 
  12   1  12        5.94       -6.40      9.60 o 
  13   1  12      362.74      350.56     15.44 o 
  14   1  12        0.33      -16.18     10.78 o 
  15   1  12        6.02      -10.11     11.34 o 
  16   1  12        7.21       -1.54     11.75 o 
  17   1  12        0.34      -18.59     12.39 o 
  18   1  12        1.82      -21.07     14.05 o 
  19   1  12       23.22       10.15     14.93 o 
  20   1  12       14.67       -2.27     16.46 o 
  21   1  12        7.81        9.75     22.88 o 
  22   1  12       85.33       54.56     25.43 o 
  23   1  12        8.10      -23.72     35.20 o 
   0   2  12     4991.63     4724.24    172.45 o 
   1   2  12      537.18      584.81     22.25 o 
   2   2  12     4276.44     4315.84    122.36 o 
   3   2  12     1806.96     1786.84     54.14 o 
   4   2  12     2715.66     2640.88     77.18 o 
   5   2  12      468.35      508.24     18.45 o 
   6   2  12      802.79      796.73     28.47 o 
   7   2  12      153.69      168.62     11.30 o 
   8   2  12     3538.82     3432.91     83.37 o 
   9   2  12       71.88       81.76     15.69 o 
  10   2  12     2562.84     2613.02     61.05 o 
  11   2  12      172.30      187.98     12.77 o 
  12   2  12      626.36      737.57     22.65 o 
  13   2  12       15.91       27.06     11.62 o 
  14   2  12      487.59      533.96     19.42 o 
  15   2  12       48.44       53.53     12.47 o 
  16   2  12      587.75      582.44     22.82 o 
  17   2  12       35.67       18.58     14.15 o 
  18   2  12     1222.92     1201.24     37.64 o 
  19   2  12        1.64      -18.20     15.45 o 
  20   2  12     1475.00     1398.95     42.99 o 
  21   2  12       51.44       83.92     21.49 o 
  22   2  12      889.33      805.16    114.44 o 
   1   3  12      257.72      234.02     14.59 o 
   2   3  12      711.72      723.23     29.18 o 
   3   3  12      264.43      289.33     15.72 o 
   4   3  12      295.46      306.70     18.45 o 
   5   3  12      363.14      348.90     18.18 o 
   6   3  12        3.22       12.17      9.62 o 
   7   3  12        9.70       29.13     10.05 o 
   8   3  12        1.28       -4.10      9.89 o 
   9   3  12      276.60      275.57     16.29 o 
  10   3  12      313.34      269.35     12.88 o 
  11   3  12        0.14       -4.41      9.92 o 
  12   3  12        0.85        2.70     10.81 o 
  13   3  12        0.19      -18.73     12.49 o 
  14   3  12      170.08      137.39     14.99 o 
  15   3  12      237.49      227.65     15.82 o 
  16   3  12       15.11       -0.20     13.85 o 
  17   3  12      267.68      306.05     18.17 o 
  18   3  12        0.12      -12.42     15.29 o 
  19   3  12       78.39       68.25     18.85 o 
  20   3  12       30.99       23.63     16.61 o 
  21   3  12       81.34       58.07     21.60 o 
  22   3  12       24.33      -11.92     22.41 o 
   0   4  12     3774.49     3796.93    170.81 o 
   1   4  12        5.00       19.25     13.32 o 
   2   4  12     1038.36     1009.06     37.54 o 
   3   4  12       77.79      111.65     12.42 o 
   4   4  12      122.67      131.82     13.19 o 
   5   4  12      216.57      208.75     12.25 o 
   6   4  12      860.65      883.48     32.87 o 
   7   4  12      919.45      908.75     34.08 o 
   8   4  12     2325.17     2352.49     58.84 o 
   9   4  12      273.92      277.60     14.04 o 
  10   4  12      675.46      672.30     32.88 o 
  11   4  12      608.26      630.73     20.97 o 
  12   4  12      458.65      479.10     22.70 o 
  13   4  12      101.91       86.65     16.79 o 
  14   4  12     2213.63     2290.29     63.71 o 
  15   4  12      138.43      119.92     15.06 o 
  16   4  12     1490.28     1490.88     48.69 o 
  17   4  12       42.95       35.18     20.60 o 
  18   4  12      235.21      231.65     23.05 o 
  19   4  12      113.35      104.06     16.71 o 
  20   4  12      289.18      295.83     22.77 o 
   1   5  12      183.00      212.10     28.49 o 
   2   5  12        0.17       -1.62     13.43 o 
   3   5  12       34.41       27.36     12.11 o 
   4   5  12       88.08       75.42     13.09 o 
   5   5  12      242.97      211.71     18.27 o 
   6   5  12       44.49       25.44     11.43 o 
   7   5  12       28.23       13.39     11.49 o 
   8   5  12       15.83       31.59     11.74 o 
   9   5  12       50.32       42.80     11.54 o 
  10   5  12       39.47       54.10     12.74 o 
  11   5  12       81.01       59.20     12.30 o 
  12   5  12       27.22       16.08     13.28 o 
  13   5  12       43.00       51.20     14.11 o 
  14   5  12       76.07       68.72     15.78 o 
  15   5  12        0.00       -0.07     14.63 o 
  16   5  12       42.44       53.57     15.70 o 
  17   5  12        1.66        8.14     15.24 o 
  18   5  12        1.06        3.62     16.77 o 
  19   5  12        8.91       12.01     16.92 o 
   0   6  12      456.00      461.13     36.32 o 
   1   6  12        5.34        1.11     13.93 o 
   2   6  12       48.30       58.68     15.23 o 
   3   6  12        1.24        8.52     14.19 o 
   4   6  12      272.65      284.93     21.70 o 
   5   6  12        2.98       -9.58     11.82 o 
   6   6  12     1751.90     1814.28     55.52 o 
   7   6  12       99.45       93.54     18.42 o 
   8   6  12     1811.15     1786.01     59.75 o 
   9   6  12       15.88       10.28     13.00 o 
  10   6  12      492.42      481.74     20.60 o 
  11   6  12       29.22       15.21     13.45 o 
  12   6  12      654.05      715.08     28.65 o 
  13   6  12       88.11       73.90     16.62 o 
  14   6  12     1053.10     1102.13     35.86 o 
  15   6  12        8.84       19.42     15.51 o 
  16   6  12      619.82      653.17     32.84 o 
  17   6  12       32.87       46.80     17.72 o 
   1   7  12        3.17       -0.15     15.65 o 
   2   7  12       10.89       12.64     16.14 o 
   3   7  12       11.15       15.76     14.30 o 
   4   7  12        1.86       10.61     12.82 o 
   5   7  12       72.77       58.68     13.78 o 
   6   7  12       27.73       32.78     13.18 o 
   7   7  12      128.09      139.89     16.68 o 
   8   7  12       51.31       54.83     14.27 o 
   9   7  12      123.05      107.66     15.20 o 
  10   7  12        7.36        2.95     14.06 o 
  11   7  12        3.65       -4.63     14.65 o 
  12   7  12       16.84        0.52     16.13 o 
  13   7  12        0.96        4.10     18.65 o 
  14   7  12       38.76       49.35     18.04 o 
  15   7  12       22.27       26.66     19.68 o 
   0   8  12       29.12       13.30     34.43 o 
   1   8  12       53.72       59.46     20.23 o 
   2   8  12      130.39      129.34     18.98 o 
   3   8  12        1.10       12.05     15.33 o 
   4   8  12      255.59      293.84     24.27 o 
   5   8  12        0.21       -5.28     14.18 o 
   6   8  12      313.46      323.56     19.02 o 
   7   8  12        8.31       11.53     14.71 o 
   8   8  12      310.36      304.29     18.80 o 
   9   8  12        0.45       10.82     15.14 o 
  10   8  12      268.18      254.81     23.70 o 
  11   8  12        0.03        6.27     17.11 o 
   1   9  12        1.90        9.29     19.00 o 
   2   9  12        0.00       -7.11     18.60 o 
   3   9  12       12.91       21.63     16.93 o 
   4   9  12       25.15        0.44     17.15 o 
   5   9  12       10.40       -4.95     16.19 o 
   1   1  13     9101.62     8726.26    270.75 o 
   2   1  13       96.32       97.01     19.34 o 
   3   1  13     5575.74     5638.04    159.09 o 
   4   1  13      334.13      327.26     17.24 o 
   5   1  13      141.54      135.72     13.86 o 
   6   1  13       56.99       47.55     12.79 o 
   7   1  13      507.85      458.62     19.90 o 
   8   1  13       49.04       61.44     12.19 o 
   9   1  13     3999.79     3952.63     95.34 o 
  10   1  13        0.04        4.08      9.56 o 
  11   1  13       15.60        7.54      9.68 o 
  12   1  13       17.62       16.24     11.49 o 
  13   1  13      514.99      513.92     21.65 o 
  14   1  13        8.02      -12.22     12.63 o 
  15   1  13     1364.53     1390.70     38.23 o 
  16   1  13      107.49      107.97     15.29 o 
  17   1  13      997.36      976.03     57.81 o 
  18   1  13       73.24       89.90     19.55 o 
  19   1  13     1138.06     1096.06     47.88 o 
  20   1  13        1.18      -24.14     20.55 o 
  21   1  13     1069.63     1028.33     62.19 o 
   0   2  13       11.50        5.40     15.31 o 
   1   2  13      301.85      278.50     14.53 o 
   2   2  13       88.28       88.21     12.89 o 
   3   2  13       87.48       84.98     22.71 o 
   4   2  13     1298.29     1327.94     42.03 o 
   5   2  13     1570.62     1531.43     47.86 o 
   6   2  13       52.14       56.23     14.24 o 
   7   2  13      383.15      381.82     18.97 o 
   8   2  13      787.78      694.10     34.36 o 
   9   2  13      240.47      236.74     20.40 o 
  10   2  13        4.05       -4.40     10.21 o 
  11   2  13       26.81       14.20     11.88 o 
  12   2  13      115.54       99.60     16.26 o 
  13   2  13       22.06       23.48     12.15 o 
  14   2  13        1.64      -18.13     12.09 o 
  15   2  13        0.65        2.90     12.90 o 
  16   2  13       14.35        3.88     14.63 o 
  17   2  13       42.76       33.00     15.51 o 
  18   2  13       24.29       21.48     22.11 o 
  19   2  13        2.29       11.05     16.90 o 
  20   2  13       21.09       14.24     20.00 o 
  21   2  13        0.00      -38.24     25.49 o 
   1   3  13      458.91      464.16     22.68 o 
   2   3  13        0.03       15.36     14.08 o 
   3   3  13     1825.28     1901.52     57.74 o 
   4   3  13       16.67       15.13     12.75 o 
   5   3  13     1018.39     1035.27     31.44 o 
   6   3  13      233.34      207.15     14.40 o 
   7   3  13      638.97      606.99     20.02 o 
   8   3  13       34.38       24.31     10.98 o 
   9   3  13     1133.84     1123.79     31.41 o 
  10   3  13      662.62      683.29     20.82 o 
  11   3  13      528.61      568.08     18.94 o 
  12   3  13       53.20       55.53     13.57 o 
  13   3  13     1145.99     1159.97     36.00 o 
  14   3  13      115.42       85.66     14.82 o 
  15   3  13     1144.55     1089.73     38.27 o 
  16   3  13       11.42       -0.33     14.98 o 
  17   3  13      629.11      639.35     25.91 o 
  18   3  13       17.53       -0.30     16.41 o 
  19   3  13      748.50      696.89     28.43 o 
  20   3  13        4.52      -13.31     17.19 o 
   0   4  13        3.28        3.33     20.33 o 
   1   4  13       71.49       84.18     15.44 o 
   2   4  13       70.93       38.88     14.48 o 
   3   4  13       16.13        2.48     13.60 o 
   4   4  13       32.89       12.89     12.72 o 
   5   4  13      232.30      235.92     19.99 o 
   6   4  13        5.21        3.97     12.74 o 
   7   4  13      236.30      271.95     21.45 o 
   8   4  13      292.26      295.43     15.07 o 
   9   4  13        0.00       -4.70     11.55 o 
  10   4  13       26.72       16.53     11.59 o 
  11   4  13       35.86       33.15     11.52 o 
  12   4  13       43.33       53.95     14.38 o 
  13   4  13        3.51       16.22     14.27 o 
  14   4  13       56.11       69.94     15.37 o 
  15   4  13       32.77       26.41     14.85 o 
  16   4  13       22.75       14.75     15.77 o 
  17   4  13        0.05       -5.29     15.77 o 
  18   4  13        9.19       21.87     16.74 o 
  19   4  13       14.45       19.54     17.58 o 
   1   5  13      307.69      371.76     22.06 o 
   2   5  13      424.21      471.24     38.95 o 
   3   5  13     1075.79     1012.81     38.68 o 
   4   5  13       29.92       -2.88     12.99 o 
   5   5  13     1140.35     1099.00     36.48 o 
   6   5  13      188.28      180.73     14.65 o 
   7   5  13      677.05      642.34     40.27 o 
   8   5  13       30.45       25.30     16.57 o 
   9   5  13     1365.07     1400.08     41.04 o 
  10   5  13        8.80       -4.59     13.35 o 
  11   5  13      955.55      954.77     31.30 o 
  12   5  13        9.35       -4.30     14.36 o 
  13   5  13     1221.98     1205.64     38.25 o 
  14   5  13        0.01        7.29     15.38 o 
  15   5  13      786.13      738.63     28.41 o 
  16   5  13       66.29       48.18     17.01 o 
  17   5  13      522.19      559.47     26.26 o 
   0   6  13      149.25      159.72     29.11 o 
   1   6  13       39.63       35.79     21.46 o 
   2   6  13        1.76        7.02     15.19 o 
   3   6  13       49.92       49.12     16.58 o 
   4   6  13        4.12       -3.24     14.01 o 
   5   6  13        0.35      -18.39     14.16 o 
   6   6  13        3.55        8.18     13.02 o 
   7   6  13       30.76       24.21     13.25 o 
   8   6  13        0.59      -17.59     13.92 o 
   9   6  13       53.28       54.94     14.00 o 
  10   6  13       41.82       49.47     14.82 o 
  11   6  13        5.15       21.92     16.27 o 
  12   6  13      101.11      108.05     19.67 o 
  13   6  13      221.40      251.09     20.69 o 
  14   6  13       40.81       58.57     18.33 o 
  15   6  13        3.18       -0.80     18.64 o 
   1   7  13       74.86       68.40     18.75 o 
   2   7  13       46.93       19.12     26.08 o 
   3   7  13      183.69      181.51     23.69 o 
   4   7  13       16.04       26.80     15.35 o 
   5   7  13      549.05      541.63     24.52 o 
   6   7  13        0.44       14.04     14.52 o 
   7   7  13     1011.19     1039.63     33.15 o 
   8   7  13        1.99       -4.69     14.67 o 
   9   7  13      625.28      682.08     26.55 o 
  10   7  13        1.73       33.79     15.64 o 
  11   7  13      246.54      244.61     20.68 o 
  12   7  13        1.03       -1.99     20.13 o 
   0   8  13       31.60       -1.89     31.32 o 
   1   8  13       21.61       16.86     21.52 o 
   2   8  13        1.27        4.22     18.88 o 
   3   8  13       40.63       28.81     18.45 o 
   4   8  13       19.08        2.29     17.38 o 
   5   8  13      138.06      100.52     18.43 o 
   6   8  13        5.50       17.53     15.77 o 
   7   8  13        2.22      -15.28     15.80 o 
   8   8  13        0.67       14.56     16.70 o 
   0   0  14     3618.79     3579.70    229.30 o 
   1   0  14      634.99      597.83     38.34 o 
   2   0  14     3496.05     3370.61    153.02 o 
   3   0  14     1262.15     1214.88    135.07 o 
   4   0  14      517.99      504.62     67.01 o 
   5   0  14      654.84      585.89     31.21 o 
   6   0  14      971.03      918.39     41.28 o 
   7   0  14      481.15      494.43     38.97 o 
   8   0  14     5891.89     5638.39    207.95 o 
   9   0  14      706.78      687.23     35.29 o 
  10   0  14      309.58      318.44     23.48 o 
  11   0  14       56.62       24.75     21.29 o 
  12   0  14      140.22      175.33     31.31 o 
  13   0  14       21.42       43.67     19.33 o 
  14   0  14      823.69      793.61     70.35 o 
  15   0  14       12.63       37.80     22.33 o 
  16   0  14      933.66      921.16     56.04 o 
  17   0  14        7.77        6.66     23.30 o 
  18   0  14     1458.60     1298.23     57.27 o 
  19   0  14       14.32       39.17     28.07 o 
  20   0  14     1785.91     1749.61     73.48 o 
   1   1  14      216.81      229.74     32.98 o 
   2   1  14       88.11       71.24     13.74 o 
   3   1  14      320.99      340.61     31.00 o 
   4   1  14      206.66      223.19     16.08 o 
   5   1  14       30.83       32.60     13.40 o 
   6   1  14       13.29        0.90     15.27 o 
   7   1  14      135.11      136.16     14.05 o 
   8   1  14      104.48       98.12     12.33 o 
   9   1  14       72.70       53.06     12.72 o 
  10   1  14      160.51      156.36     13.88 o 
  11   1  14      187.72      203.18     15.93 o 
  12   1  14        0.14       -4.37     12.04 o 
  13   1  14       93.11       46.05     15.25 o 
  14   1  14        7.54      -22.07     14.73 o 
  15   1  14        1.08        1.63     14.98 o 
  16   1  14        0.47      -21.99     14.66 o 
  17   1  14       76.57      107.16     17.95 o 
  18   1  14       42.72       33.13     17.52 o 
  19   1  14       19.44        5.42     20.41 o 
   0   2  14     2514.24     2573.15    119.41 o 
   1   2  14      136.26      182.53     15.27 o 
   2   2  14     1645.73     1590.90     49.69 o 
   3   2  14      254.52      251.74     16.87 o 
   4   2  14      359.90      346.66     25.36 o 
   5   2  14       33.21       17.08     13.65 o 
   6   2  14       40.78       32.04     14.09 o 
   7   2  14      268.37      257.09     18.54 o 
   8   2  14     1303.03     1252.05     34.55 o 
   9   2  14      202.99      204.38     13.98 o 
  10   2  14      539.01      509.65     17.97 o 
  11   2  14       58.58       55.01     11.83 o 
  12   2  14      402.06      439.63     28.67 o 
  13   2  14       12.29       -0.12     14.46 o 
  14   2  14      938.31     1016.41     32.85 o 
  15   2  14        9.56       21.51     15.52 o 
  16   2  14      377.26      332.64     20.58 o 
  17   2  14       45.09        6.47     17.91 o 
  18   2  14      575.21      562.43     33.18 o 
  19   2  14       19.07       12.57     20.63 o 
   1   3  14     1070.08     1053.52     39.76 o 
   2   3  14      198.05      199.46     18.37 o 
   3   3  14       23.47       23.09     15.17 o 
   4   3  14      698.79      722.32     31.07 o 
   5   3  14       76.92       46.00     14.10 o 
   6   3  14       95.94      103.52     13.62 o 
   7   3  14        5.08        7.67     12.62 o 
   8   3  14       60.71       52.37     15.57 o 
   9   3  14       96.92       82.79     12.63 o 
  10   3  14       88.02      103.08     16.79 o 
  11   3  14        4.26       14.09     15.20 o 
  12   3  14       41.42       35.53     14.51 o 
  13   3  14      241.38      261.07     25.25 o 
  14   3  14      236.38      250.94     23.04 o 
  15   3  14      196.01      179.97     17.66 o 
  16   3  14       60.52       64.35     16.86 o 
  17   3  14       18.71        5.98     16.07 o 
  18   3  14      124.59      187.33     27.11 o 
   0   4  14      513.73      503.53     76.85 o 
   1   4  14        7.09       26.93     27.73 o 
   2   4  14     1234.63     1292.29     47.00 o 
   3   4  14        1.88      -23.18     15.45 o 
   4   4  14     2086.63     1959.39     92.68 o 
   5   4  14        0.18      -23.56     15.71 o 
   6   4  14      727.85      764.92     37.92 o 
   7   4  14        0.11       -7.75     14.51 o 
   8   4  14     1402.22     1529.58     48.55 o 
   9   4  14       20.50       17.82     13.13 o 
  10   4  14     1374.32     1464.90     39.95 o 
  11   4  14        1.65       13.40     13.53 o 
  12   4  14     1041.28     1034.96     34.42 o 
  13   4  14      115.79       90.78     15.64 o 
  14   4  14      686.20      662.54     26.04 o 
  15   4  14        0.13        7.77     17.53 o 
  16   4  14      480.08      460.42     23.08 o 
  17   4  14       16.70       44.91     18.75 o 
   1   5  14      141.00      121.59     18.45 o 
   2   5  14       15.31       23.77     16.63 o 
   3   5  14       18.35        9.64     16.54 o 
   4   5  14      148.18      161.31     18.96 o 
   5   5  14       15.89       40.11     15.05 o 
   6   5  14       51.84       20.10     15.31 o 
   7   5  14        0.03      -21.71     14.47 o 
   8   5  14        3.19       -3.77     13.57 o 
   9   5  14        2.47        3.95     13.95 o 
  10   5  14        1.66       -1.19     14.28 o 
  11   5  14        5.04        4.27     15.93 o 
  12   5  14       35.54        3.28     16.88 o 
  13   5  14        8.36      -17.65     17.05 o 
  14   5  14        3.41        9.64     16.44 o 
  15   5  14       13.17      -15.12     16.43 o 
   0   6  14      102.36       66.15     36.69 o 
   1   6  14        0.04       -0.46     17.69 o 
   2   6  14      290.01      305.03     22.62 o 
   3   6  14       11.23       10.47     17.19 o 
   4   6  14      577.18      592.54     29.14 o 
   5   6  14       10.48       32.17     16.66 o 
   6   6  14      227.32      230.05     18.47 o 
   7   6  14        5.25       41.48     14.66 o 
   8   6  14      213.93      262.29     19.84 o 
   9   6  14        0.80       -5.43     14.85 o 
  10   6  14      482.23      494.50     27.49 o 
  11   6  14       18.41       40.76     17.31 o 
  12   6  14      301.34      267.59     23.71 o 
  13   6  14        1.41        0.17     18.19 o 
   1   7  14        3.10       16.46     18.20 o 
   2   7  14        3.97       -2.35     18.97 o 
   3   7  14       54.57       50.99     23.57 o 
   4   7  14       10.86       -8.31     18.84 o 
   5   7  14      132.61      141.53     19.86 o 
   6   7  14       11.12       47.08     17.68 o 
   7   7  14        0.03        0.57     15.37 o 
   8   7  14       17.32        8.28     15.54 o 
   9   7  14        1.41       11.08     16.48 o 
   0   8  14      172.48      221.25     33.61 o 
   1   8  14       31.50       29.97     20.81 o 
   1   1  15     2966.94     3030.06     88.88 o 
   2   1  15      398.67      378.93     24.54 o 
   3   1  15      825.17      750.69     43.38 o 
   4   1  15        0.53      -13.12     14.78 o 
   5   1  15      460.78      474.60     24.75 o 
   6   1  15      231.18      215.47     16.22 o 
   7   1  15     1119.08     1105.28     34.72 o 
   8   1  15       37.35       33.93     19.61 o 
   9   1  15     1532.41     1477.15     43.67 o 
  10   1  15      136.47      101.55     14.58 o 
  11   1  15     1126.07     1175.41     45.15 o 
  12   1  15       52.05       23.89     16.44 o 
  13   1  15     1171.30     1190.60     44.22 o 
  14   1  15        1.84       20.23     16.07 o 
  15   1  15      639.05      594.43     25.65 o 
  16   1  15       19.08       -1.40     16.84 o 
  17   1  15     1013.34      978.04     48.04 o 
   0   2  15       64.00       71.96     23.43 o 
   1   2  15       12.76        6.18     15.75 o 
   2   2  15        0.01      -20.14     15.17 o 
   3   2  15      394.16      370.15     20.58 o 
   4   2  15       63.54       51.67     15.00 o 
   5   2  15      169.65      172.03     16.77 o 
   6   2  15       94.36       56.25     18.35 o 
   7   2  15        8.26        6.98     15.47 o 
   8   2  15       34.51       27.16     14.72 o 
   9   2  15      420.40      426.82     18.91 o 
  10   2  15       52.78       30.49     14.03 o 
  11   2  15       86.99       47.95     15.56 o 
  12   2  15        0.20        0.10     14.59 o 
  13   2  15       15.85       12.97     16.04 o 
  14   2  15       57.69       41.10     16.43 o 
  15   2  15       69.70       97.20     17.86 o 
  16   2  15       45.86       54.41     19.62 o 
  17   2  15       75.79       73.08     20.84 o 
   1   3  15     2154.07     2277.86     76.83 o 
   2   3  15       22.30       29.75     16.65 o 
   3   3  15      581.61      563.50     27.35 o 
   4   3  15        0.64       10.70     16.49 o 
   5   3  15      418.61      402.70     43.38 o 
   6   3  15       10.08       20.25     19.01 o 
   7   3  15      782.13      833.54     36.85 o 
   8   3  15        2.96       -3.66     14.03 o 
   9   3  15     1161.26     1205.88     54.73 o 
  10   3  15       39.84       38.90     13.91 o 
  11   3  15      375.12      385.02     19.04 o 
  12   3  15       32.60       17.47     16.06 o 
  13   3  15      443.49      436.43     22.00 o 
  14   3  15       20.25       14.87     16.72 o 
  15   3  15      208.27      219.89     19.93 o 
  16   3  15       38.38       45.51     18.56 o 
   0   4  15      231.75      194.14     28.37 o 
   1   4  15        4.23       20.55     19.25 o 
   2   4  15       22.77       20.39     18.40 o 
   3   4  15      498.20      483.29     31.15 o 
   4   4  15       41.43       44.24     21.15 o 
   5   4  15      228.56      201.41     20.67 o 
   6   4  15       58.55       59.36     18.83 o 
   7   4  15        0.69       -7.22     15.34 o 
   8   4  15       41.78       66.35     16.47 o 
   9   4  15       47.95       52.98     16.81 o 
  10   4  15       73.43       74.49     15.31 o 
  11   4  15       34.93       73.98     17.93 o 
  12   4  15        0.00      -24.43     16.29 o 
  13   4  15      107.22      141.40     17.87 o 
  14   4  15        0.07       -3.35     16.67 o 
  15   4  15        5.45        9.18     17.80 o 
   1   5  15      944.01      966.08     39.54 o 
   2   5  15       17.15       12.63     17.80 o 
   3   5  15      638.95      636.92     55.55 o 
   4   5  15       48.17       58.28     19.25 o 
   5   5  15      778.89      759.40     33.54 o 
   6   5  15       25.20       32.71     18.75 o 
   7   5  15      869.19      934.72     54.03 o 
   8   5  15       53.05       26.91     18.52 o 
   9   5  15      603.19      600.08     27.16 o 
  10   5  15        3.40        8.34     15.51 o 
  11   5  15      359.22      348.01     25.16 o 
  12   5  15        5.07        9.24     18.56 o 
  13   5  15      287.78      299.73     22.96 o 
   0   6  15       12.91       48.32     60.32 o 
   1   6  15       42.81       32.27     19.34 o 
   2   6  15       52.42       89.29     19.91 o 
   3   6  15        1.40        9.05     18.88 o 
   4   6  15       61.01       65.82     19.79 o 
   5   6  15        1.31      -28.85     19.23 o 
   6   6  15       31.99       33.04     17.53 o 
   7   6  15       31.59       37.75     18.02 o 
   8   6  15        9.65       24.58     17.68 o 
   9   6  15        5.86        3.56     16.54 o 
  10   6  15       11.75       -4.25     18.81 o 
   1   7  15       57.29       25.20     20.35 o 
   2   7  15        0.52       13.45     20.85 o 
   3   7  15      200.18      245.40     24.41 o 
   4   7  15       22.08       35.23     20.90 o 
   0   0  16     2372.89     2238.23    152.13 o 
   1   0  16       13.36        1.40     25.03 o 
   2   0  16       80.66       69.95     31.06 o 
   3   0  16       95.16      116.67     36.28 o 
   4   0  16      277.49      308.78     33.67 o 
   5   0  16       76.15       71.90     21.69 o 
   6   0  16     1482.79     1552.38     65.29 o 
   7   0  16      301.59      272.34     25.77 o 
   8   0  16     1089.77     1118.82     50.98 o 
   9   0  16       35.58       31.37     24.42 o 
  10   0  16     1445.22     1341.61     59.43 o 
  11   0  16      368.56      387.36     93.01 o 
  12   0  16     1570.53     1586.89     84.52 o 
  13   0  16        0.50       46.47     33.39 o 
  14   0  16     1491.22     1666.67     70.78 o 
  15   0  16        6.64       19.92     24.01 o 
   1   1  16        2.20       18.53     16.08 o 
   2   1  16       31.43       46.67     16.01 o 
   3   1  16       78.79       69.80     18.97 o 
   4   1  16      206.65      232.50     26.06 o 
   5   1  16        1.73      -23.52     15.68 o 
   6   1  16        2.49       -5.94     14.50 o 
   7   1  16       10.42       -7.47     14.90 o 
   8   1  16        1.63        4.11     15.54 o 
   9   1  16       62.68       11.99     15.64 o 
  10   1  16        8.60       -1.47     15.80 o 
  11   1  16       21.20      -20.09     20.06 o 
  12   1  16       25.06       26.63     18.95 o 
  13   1  16        1.33      -27.36     18.24 o 
  14   1  16       64.70       69.04     22.60 o 
  15   1  16       13.62        0.01     20.34 o 
   0   2  16     1484.52     1474.91     75.13 o 
   1   2  16       51.83       27.11     24.39 o 
   2   2  16      372.56      408.46     25.19 o 
   3   2  16       21.61       25.02     22.81 o 
   4   2  16      507.80      528.64     27.61 o 
   5   2  16       67.89       62.87     22.21 o 
   6   2  16      887.77      890.39     33.73 o 
   7   2  16      244.42      246.90     18.10 o 
   8   2  16     1024.24      989.11     33.44 o 
   9   2  16       54.38       71.81     19.00 o 
  10   2  16      890.39      922.76     31.58 o 
  11   2  16      157.81      198.47     31.45 o 
  12   2  16      547.59      628.21     42.62 o 
  13   2  16        2.15       12.92     19.67 o 
  14   2  16      390.16      308.47     23.81 o 
   1   3  16       55.60       39.32     18.49 o 
   2   3  16      196.63      236.57     21.30 o 
   3   3  16       34.24       27.31     17.72 o 
   4   3  16      502.55      495.95     27.37 o 
   5   3  16       91.60       83.35     19.03 o 
   6   3  16       11.20       -0.08     20.30 o 
   7   3  16       38.44       19.11     21.29 o 
   8   3  16        7.85        5.23     18.92 o 
   9   3  16        0.18      -22.34     14.89 o 
  10   3  16        2.52       -4.88     16.22 o 
  11   3  16        9.36        4.28     18.53 o 
  12   3  16       19.43       22.54     18.65 o 
  13   3  16        5.31      -22.46     19.52 o 
   0   4  16     1342.21     1331.26     70.91 o 
   1   4  16       15.45       -0.84     18.71 o 
   2   4  16      835.59      832.73     39.66 o 
   3   4  16       20.41       -9.94     18.78 o 
   4   4  16      647.47      728.71     33.47 o 
   5   4  16        4.19        9.90     18.94 o 
   6   4  16      515.03      461.89     27.23 o 
   7   4  16       51.73       37.58     20.00 o 
   8   4  16      442.43      397.79     43.13 o 
   9   4  16        2.93        0.09     16.91 o 
  10   4  16      530.22      527.68     26.62 o 
  11   4  16        0.00        0.08     21.70 o 
  12   4  16      392.10      318.61     22.74 o 
   1   5  16       16.26       -2.90     19.49 o 
   2   5  16      126.40       95.31     20.42 o 
   3   5  16       13.08       14.40     20.36 o 
   4   5  16      272.34      392.85     32.58 o 
   5   5  16        4.59      -31.02     20.68 o 
   6   5  16        1.61       14.18     21.42 o 
   7   5  16        1.68      -17.38     20.95 o 
   8   5  16        0.02       -0.89     18.61 o 
   9   5  16       11.85       -5.74     17.77 o 
   0   6  16      407.67      365.31     37.54 o 
   1   6  16        0.03       12.08     21.15 o 
   2   6  16      441.52      455.29     28.76 o 
   3   6  16        4.65       -4.83     20.46 o 
   4   6  16      524.77      641.60     51.83 o 
   1   1  17      428.19      438.18     41.23 o 
   2   1  17       10.22       -8.21     18.93 o 
   3   1  17       87.96      101.44     31.33 o 
   4   1  17      162.73      193.71     20.92 o 
   5   1  17      763.42      742.35     33.63 o 
   6   1  17       39.42       31.48     17.13 o 
   7   1  17      929.26      929.28     32.80 o 
   8   1  17        0.52      -19.61     17.67 o 
   9   1  17     1255.49     1362.99     42.73 o 
  10   1  17      207.82      222.80     24.68 o 
  11   1  17     1006.34      998.50     68.37 o 
  12   1  17        3.58      -21.51     22.61 o 
   0   2  17        2.07        7.81     27.87 o 
   1   2  17       88.74       60.34     20.57 o 
   2   2  17       21.22      -17.65     19.25 o 
   3   2  17       44.32       35.07     20.78 o 
   4   2  17       49.68       56.54     19.74 o 
   5   2  17       25.02       10.45     20.05 o 
   6   2  17       23.68        7.89     19.60 o 
   7   2  17       11.93        5.98     16.73 o 
   8   2  17       30.83       27.63     17.97 o 
   9   2  17        1.48        0.87     17.78 o 
  10   2  17        6.70       18.61     21.91 o 
  11   2  17       17.62      -33.98     22.66 o 
   1   3  17     1111.07      929.11     39.74 o 
   2   3  17        5.90       -5.41     19.46 o 
   3   3  17      718.60      710.11     33.69 o 
   4   3  17       48.30       44.19     20.80 o 
   5   3  17      613.82      678.08     46.11 o 
   6   3  17      112.88      129.07     21.72 o 
   7   3  17      801.17      851.66     44.83 o 
   8   3  17      141.12      139.63     21.25 o 
   9   3  17      988.39     1018.26     49.62 o 
  10   3  17       51.36       45.17     22.78 o 
   0   4  17       79.62      105.39     64.01 o 
   1   4  17       82.21       56.79     28.01 o 
   2   4  17       93.16       38.26     21.37 o 
   3   4  17      130.23      141.20     21.23 o 
   4   4  17        3.33      -14.51     20.60 o 
   5   4  17        9.88        4.49     21.21 o 
   6   4  17        3.22       -7.28     35.87 o 
   7   4  17       48.22       36.34     21.46 o 
   1   5  17      547.12      618.14     35.33 o 
   0   0  18      168.13      137.28     46.01 o 
   1   0  18       27.64       18.88     31.69 o 
   2   0  18      346.64      441.83     61.51 o 
   3   0  18        0.00       -3.01     24.45 o 
   4   0  18      527.59      544.05     38.78 o 
   5   0  18        1.56       -4.22     26.89 o 
   6   0  18      391.26      479.20     58.51 o 
   7   0  18       69.15       37.00     32.89 o 
   8   0  18      845.99      843.26     45.92 o 
   1   1  18       11.46       -5.06     21.84 o 
   2   1  18       82.70       88.66     29.31 o 
   3   1  18        0.18      -14.33     21.86 o 
   4   1  18        0.01      -11.46     18.63 o 
   5   1  18        9.10      -13.70     18.03 o 
   6   1  18        0.61       -9.63     18.80 o 
   7   1  18        3.42      -22.94     18.73 o 
   0   2  18      373.48      339.95     62.48 o 
   1   2  18        2.15        7.10     21.40 o 
   2   2  18      669.41      622.49     32.89 o 
   3   2  18       14.64        0.69     24.86 o 
   4   2  18      952.36      807.37     48.29 o 
   5   2  18        8.92        4.43     23.77 o 
   6   2  18      684.95      678.90     35.96 o 
   1   3  18      277.56      300.22     26.05 o 
   2   3  18       60.24       28.92     21.35 o 
   3   3  18      108.90      118.23     33.63 o 
                                                 
